# Supplementary material for: roX1 and roX2 lncRNAs promote heterochromatinization in intestinal stem cells and impair longevity
Source: EMBO Rep. 2026 May 9;27(12):3394–423. doi: 10.1038/s44319-026-00791-8 (PMC13303914; doi:10.1038/s44319-026-00791-8)
Supplement: Supplementary file 1 — Table EV1 [file 44319_2026_791_MOESM1_ESM.xlsx]

## Sheet: primers
Gene	Sequence (5'-3')
RT-qPCR primers
rp49 F	ATCGGTTACGGATCGAACAAGC
rp49 R	GTAAACGCGGTTCTGCATGAGC
roX1 F	CGAAATCTCTGGCAAGATGTAG
roX1 R	CCACAGGCACGTTTTCTG
roX2 F	CGAAGCAAAATCAAGCAAG
roX2 R	GTCAACCATGAAAACAATTCG
upd3 F	ACTGGGAGAACACCTGCAAT
upd3 R	GCCCGTTTGGTTCTGTAGAT
E(z) F	AGTGGAAGAGGCGTGTCAAG
E(z) R	TGTGCTCGTCCCAGTTTCTTAT
E(spl)mα-BFM F	GTTCGAGATTGTCGAGGAGC
E(spl)mα-BFM R	CCAGCTACAGCATCAAGCAG
E(spl)m3-HLH F	GCCTGATGATTGCGGTATTT
E(spl)m3-HLH R	ATGCTGCCGATCAGATTACC
Hairy F	GACTCTGATTCTGGATGCCAC
Hairy R	CTAACCTCGTTCACACAGTCG
GstD2 F	GGATCGGATGAGGACTTGAA
GstD2 R	ACCACCTGGAGACATTGGAG
roX1-U1-F	AAATTCATCAAACGGCATTG
roX1-U1-R	TCTATTGTCCGGACTCGTCA
roX1-D1-F	ATGCGAGCGAGACAATGATA
roX1-D1-R	AGCCCGATAGAGAGTGATGG
roX1-U2-F	TCCGTGCAAAGCAGTAATGT
roX1-U2-R	GGCATGGCTCCTAAATCTTC
roX1-D2-F	AAAGCGAATTAAGTGCTGTTCA
roX1-D2-R	GCTTTGCCATAAGTTTAAGCG
roX1-U3-F	CCTGCTTGAGCTTGAAACAT
roX1-U3-R	GCAGGACATTTGCACAGAA
roX1-D3-F	ATGAACACAGCCAAAGCAAG
roX1-D3-R	GGCTCAGGCGTATAACGATT
CHIP-qPCR primers
P1:roX1-U1-F	AAATTCATCAAACGGCATTG
P1:oX1-U1-R	TCTATTGTCCGGACTCGTCA
P2:roX1-D1-F	ATGCGAGCGAGACAATGATA
P2:roX1-D1-R	AGCCCGATAGAGAGTGATGG
P3:roX1-D2-F	AAAGCGAATTAAGTGCTGTTCA
P3:roX1-D2-R	GCTTTGCCATAAGTTTAAGCG
P4:roX1-U3-F	CCTGCTTGAGCTTGAAACAT
P4:roX1-U3-R	GCAGGACATTTGCACAGAA
rox2-P1-F	GCGTGCTGTCACTCCACCTT
rox2-P1-R	AATTGGCGCGACCACGGTAA
rox2-P2-F	GGAGGAGGGCAGCATGCAAA
rox2-P2-R	GGACCGCGTGTCGATTTCCT
Cloning primers
XIST-A F	ATCTGTTCGAATTTAAAGCTT cggcttgctccagccatg
XIST-A R	TCGAACCGCGGGCCCTCTAGA cgcaaataagaggcatag
XIST-C F	ATCTGTTCGAATTTAAAGCTT ctcctcaagactcagcaa
XIST-C R	TCGAACCGCGGGCCCTCTAGA gtctgataacagacctgtgt
XIST-D F	ATCTGTTCGAATTTAAAGCTT ATCAGGACTCCTGTACTT
XIST-D R	TCGAACCGCGGGCCCTCTAGA TGACAAGAGAAGTGCTCA
CD-F	ATCTGTTCGAATTTAAAGCTT ATG GAGGAGGAGTACGCCGTGGAA
CD-R	TCCTCGCCCTTGCTCACCAT CTTGCGGCTCGCCTCGTACT
hinge-F	ATCTGTTCGAATTTAAAGCTT ATG TACGAGGCGAGCCGCA
hinge-R	TCCTCGCCCTTGCTCACCATCAGGCCGCGATCGAA
CSD-F	ATCTGTTCGAATTTAAAGCTT GCCACC ATG ACCGGATTCGATCGCGGC
CSD-R	TCCTCGCCCTTGCTCACCAT AGAGTACCAGGATAGGCG
Scramble control-F	TTCGAATTTAAAGCTTAG TTCCTCGGTAGTGGGTCTG
Scramble control-R	TCGAACCGCGGGCCCTCTAGA CAAGCTTAAAAGTAACAGATTAAACAAG
dsRNA primers
rox2-F	GGATCC TAATACGACTCACTATAGG GGCCTGGTCACACTAAGCTA
rox2-R	GGATCC TAATACGACTCACTATAGG GGATTGTCATAGGCGCAACG
rox1-F	GGATTC TAATACGACTCACTATAGGG ACAAATGAACCCAAAGCGTC
rox1-R	GGATTC TAATACGACTCACTATAGGG CACGGACCAGAAATGGACTT
GFP-F	GGATTC TAATACGACTCACTATAGGG atggtgagcaagggcg
GFP-R	GGATTC TAATACGACTCACTATAGGG cttgtacagctcgtcc
Scramble control RNA sequences：
	ttcctcggtagtgggtctgccctgagatatgtcgagtcgggttgttacctcttcgtttcggctattcttcttctttcgcgcttaagacattttctattaagtctttcagtgttgtttgcaagcttgagctatgccctttcctttattagtggtagagttgatccgtattttagtaccgcccatctgagtttatactgcagtgaggaacagctaaagttatttgtgatgacaggtatgtttttaacttgtgcttccccatttcttctataaaatgtgtatccgctgacagatatttattcgggccctaaagctttttctttttcattgttttattttgtcgttcttagtcttcacaatcctcttgacgcccgtcttgtttaatctgttacttttaagcttg
Table Oligonucleotides for roX1 probes
roX1_2	CCGATCGATCACTGGATATT
roX1_4	TGCTGTTAATTTGCCTTACC
roX1_6	TCTGCACGCTTTTCGGGTGT
roX1_8	AAGGGGACAGCTCGTATATG
roX1_10	GAAAAAACGAGGGCCATTAG
roX1_12	ACTAACACTTTTCTTCGGTG
roX1_14	GAGATTTCGATTTTTTGGTG
roX1_16	GGCAATGCCGTTTGATGAAT
roX1_18	TGCCTGCATTCTAAATGGCT
roX1_20	ACGAAGTGCAGCTGCCACAG
roX1_22	GTTAGGTTCCCAGGGTTTTT
roX1_24	ACTTCGCCTACCTGAGTCCA
roX1_26	ATGATCGATTTAGCAGCGGT
roX1_28	GTTTCTTACGAGAAGTTTCC
rox1_30	CACTCTAGCTAATTTCACCT
rox1_32	ATCTCGTTGCTGTTGCGTTA
roX1_34	TTTAAGGTTGGGGTTGCCAA
roX1_36	TGAAGCTGTGTTTATCTGGT
roX1_38	GTTTCTTGTGTTCATTAAGG
roX1_40	CACCCTTAAGAATTGCAGCT
roX1_42	ACTTTCGCTACTTCGGATAG
roX1_44	TTATATGGGGCTCATCCACT
roX1_46	GGCTTTATGGGCCATAGGGT
roX1_48	CTCAAGCGTTTTCGTTACAT
roX1_50	CGCTTTGGGTTCATTTGTCT
roX1_52	GGTATGCGTACGCGTCTTCT
roX1_54	TATCATTGTCTCGCTCGCAT
roX1_56	ATAGAGAGTGATGGAGAGAG
roX1_58	TCTCTTTCGGGACTTGCAGT
roX1_60	CGATGCGTCGTTTATTGCTT
roX1_62	CTTTTTCCTTTCCGAGGGAT
roX1_64	ATTTGGCCGGTCTTTCCAGA
roX1_66	CTGCATTATGGCGATTCTAC
roX1_68	TTGTCAACTTCTGTTTGAGT
roX1_70	CGATGACACTTATTGTGACT
roX1_72	GGACCAGAAATGGACTTTGA
roX1_74	GGGCAGTGATAACTAACAAT
roX1_76	CCTCAAAACAAATACTTCAG
roX1_78	TCTTACTTAAGCGGCGGCAT
roX1_80	TATGCAGTGGCAGTTTCTTC
roX1_82	GGTGGATAACCATTTCAGTT
roX1_84	GTGCTAACGTGGATAAAACT
roX1_86	GTGATGAATAGTTCGTTTAG
roX1_88	TAGGCTAGACTGATTCATGA
roX1_90	GAGCGATTTCTGAGTACTTG
roX1_92	GTTGAAAAACTAAGGCACAA
roX1_94	GGCAGTTAATTTAAGGGCTT
roX1_96	CCTACTCAACGTTTTCCAAG
roX1_98	GGTTTTTTTTACAGGCTTTG
roX1_100	GGCCAGCTTGTATAACAGTT
roX1_102	CCGTTTGCAAACATTTATTC
roX1_104	GCACTTAATTCGCTTTTTGA
roX1_106	TTTTCAGCCATTCGCAAATC
roX1_108	CCGGTGTAAGGATATTTTTA
roX1_110	AATAGCTTTTGCTTGAATCC
roX1_112	CATCTGAAAGAACACACAGC
roX1_114	TTAAAACTTTGGCTCCGCGA
roX1_116	TAATGAAAAGACTGCGGGAA
roX1_118	GAAAACTGAGGTTCAAGAAT
roX1_120	TTTCAAGCTCAAGCAGGGAC
roX1_122	GCACAGAAAAGGTTCAATTG
roX1_124	GGAGAAAGCACAAGTCTGTA
roX1_126	CCGGATTTCATAGGCTTTGT
roX1_128	GTATTAGGCGGAGCTTCTTG
roX1_130	GTCGGATCTGAAAGATAGCA
roX1_132	CTGAACACTGAAGGGGTTAG
roX1_134	CACAACATAAAATAAAAGGA
roX1_136	TAGAAAGTCAAGGAAGGGGA
roX1_138	GTTATTCGGGTGGGACAAAA
roX1_140	ATTACGCCTTTTAATGCGTT
roX1_142	CGTTTTACGCAGTTCAAAAT
roX1_144	CTTGAACCGTAATGAATGCA
roX1_146	GAACGTTGATCAGCAAGTTT
roX1_148	CTTGCTTTGGCTGTGTTCAT
roX1_150	GTTTGGGCACTTGGTGAAGA
