# Supplementary material for: roX1 and roX2 lncRNAs promote heterochromatinization in intestinal stem cells and impair longevity
Source: EMBO Rep. 2026 May 9;27(12):3394–423. doi: 10.1038/s44319-026-00791-8 (PMC13303914; doi:10.1038/s44319-026-00791-8)
Supplement: Supplementary file 4 — Source data Fig. 1 [file 44319_2026_791_MOESM4_ESM.zip]

Archive with 45 entries (36 files):
- Figure 1/B/+PA14-DAPI.png
- Figure 1/B/+PA14-HP1a.png
- Figure 1/B/+PA14-ISC-EB.png
- Figure 1/B/+PA14-merge.png
- Figure 1/B/-PA14-HP1a.png
- Figure 1/B/-PA14-ISC-EB.png
- Figure 1/B/-PA14-dapi.png
- Figure 1/B/-PA14-merge.png
- Figure 1/B/
- Figure 1/C/Figure 1C.xlsx
- Figure 1/C/
- Figure 1/D/+PA14-DAPI.png
- Figure 1/D/+PA14-H3K9me3.png
- Figure 1/D/+PA14-ISC-EB.png
- Figure 1/D/+PA14-merge.png
- Figure 1/D/-PA14-DAPI.png
- Figure 1/D/-PA14-H3K9me3.png
- Figure 1/D/-PA14-ISC-EB.png
- Figure 1/D/-PA14-merge.png
- Figure 1/D/
- Figure 1/E/Figure 1E.xlsx
- Figure 1/E/
- Figure 1/F/OLD-DAPI.png
- Figure 1/F/OLD-HP1a.png
- Figure 1/F/OLD-ISC-EB.png
- Figure 1/F/OLD-MERGE.png
- Figure 1/F/YOUNG-DAPI.png
- Figure 1/F/YOUNG-HP1a.png
- Figure 1/F/YOUNG-ISC-EB.png
- Figure 1/F/YOUNG-MERGE.png
- Figure 1/F/
- Figure 1/G/Figure 1G.xlsx
- Figure 1/G/
- Figure 1/H/OLD-DAPI.png
- Figure 1/H/OLD-H3K9me3.png
- Figure 1/H/OLD-ISC-EB.png
- Figure 1/H/OLD-MERGE.png
- Figure 1/H/YOUNG-DAPI.png
- Figure 1/H/YOUNG-H3K9me3.png
- Figure 1/H/YOUNG-ISC-EB.png
- Figure 1/H/YOUNG-MERGE.png
- Figure 1/H/
- Figure 1/I/Figure 1I.xlsx
- Figure 1/I/
- Figure 1/
