# Supplementary material for: roX1 and roX2 lncRNAs promote heterochromatinization in intestinal stem cells and impair longevity
Source: EMBO Rep. 2026 May 9;27(12):3394–423. doi: 10.1038/s44319-026-00791-8 (PMC13303914; doi:10.1038/s44319-026-00791-8)
Supplement: Supplementary file 4 — Source data Fig. 1 [file 44319_2026_791_MOESM4_ESM.zip › Figure 1/C/Figure 1C.xlsx]

## Sheet: Sheet1
-PA14	+ PA14
0.0226415	0.0359281
0.0199203	0.0417582
0.0153846	0.0457143
0.0267857	0.0350282
0.0160428	0.0342205
0.015873	0.0294118
0.0111524	0.0445026
0.0260417	0.0409836
0.0187793	0.0395869
0.010989	0.0328638
0.0246914	0.036405
0.0285714	0.0459016
0.0206186	0.0404908
0.0128205	0.0291375
0.0229885	0.028754
0.00729927	0.0384615
0.026699	0.0492505
0.0229885	0.0374037
0.0184049	0.0287081
0.015873	0.0349544
0.0248447	0.0389864
0.00409836	0.0350877
0.027027	0.0358209
0.0238663	0.0262009
0.0243363	0.0329317
0.0198675	0.0282302
0.0344828	0.0284553
0.0204918	0.0265487
0.0215827	0.0388548
0.0309278	0.0373002
0.030303	0.0420875
0.0243902	0.024
0.0334262	0.0231579
0.0214286	0.0255474
0.0291262	0.031746
0.0291262	0.041791
0.0216718	0.0392157
0.0347826	0.0318627
0.020595	0.0241935
0.0224215	0.0283688
0.00943396	0.0268908
0.0103806	0.0274314
0.00680272	0.0296053
0.0267176	0.0322581
0	0.0308219
0.0107527	0.0268595
0.00900901	0.0345912
0.0192308	0.0304348
0.0212766	0.0414847
0.0296296	0.0374065
0	0.0341394
0	0.0335306
0.0230769	0.0314607
0.027027	0.0436187
0.0186916	0.0327869
0.0144928	0.0457746
0	0.0261438
0.0239726	0.0262238
0.0243902	0.0285714
0.027027	0.0321429
0.0212766	0.0206349
0.0223881	0.0286738
0.0229008	0.0242424
0	0.0292793
0.0289855	0.0297483
0.0198675	0.0201097
0.0151515	0.0215054
0.0215827	0.0257511
0.0222222	0.0185759
0.0217391	0.0329861
0	0.0295455
0.036965	0.0265306
0.0435897	0.031746
0.0315985	0.0345212
0.0217391	0.0283784
0.0308989	0.0263158
0	0.0266312
0.0403361	0.0266854
0.0425532	0.0182768
0.0263158	0.0268657
0.0291262	0.0213904
0.0355556	0.0338164
0.0278422	0.0196721
0.0227273	0.0316574
0.0175439	0.0288184
0.0196078	0.0297483
0.0217391	0.0310734
0.0245098	0.0318979
0.0242215	0.027439
0.0319767	0.0451977
0.0194175	0.0346667
0.0209205	0.0220386
0.0223464	0.0314136
0.036036	0.0227273
0.031348	0.0410959
0.0283019	0.0388514
0.0283688	0.0276243
0.0245399	0.0208333
0.0306905	0.0295455
0.0306122	0.0319149
0.0282686	0.0341656
0.0328767	0.0351682
	0.0346741
0.0271739	0.0366013
0.03663	0.0265957
0.0251889	0.0215827
0.0304659	0.031405
0.0244989	0.0336842
0.0253807	0.0326087
0.0210526	0.0232558
0.0229682	0.032197
0.019802	0.0359477
0.0263158	0.05
0.0333333	0.0389105
0.0234742	0.0226087
0.0245399	0.0255102
0.0258176	0.0320197
0.0246575	0.0374332
0.0285714	0.0429338
0.028436	0.0262295
0.0279188	0.0284091
0.0326087	0.0192308
0.0324675	0.0259067
0.0286885	0.030303
0.025	0.0420842
0.0265487	0.0315985
0.0292887	0.0518732
0.0322581	0.0223048
0.0199005	0.0214286
0.0375	0.0232558
0.0304709	0
0.027027	0.02
0.0220264	0.0326087
0.0203046	0.0175439
	0.0202703
0.0201613	0.0229008
0.0216718	0.0204082
0.0211082	0.02
0.0258065	0.02
0.0232558	0.0243902
0.0243902	0.0220994
0.0217391	0.0309735
0.0283019	0.0239234
0.0240642	0
0.0333333	0.0191083
0.030445	0
0.0232558	0.030888
0.0318725	0.019802
0.0313725	0.030303
0.0319767	0
0.0266667	0.0227273
0.0375	0.0214286
0.0273038	0.0181818
0.0282862	0.0235294
0.032634	0.0276498
0.028777	0.0247934
0.0220264	0.02
0.0304054	0.0198675
0.0228571	0.0192308
0.0294118	0.0192308
0.0251256	0.0224719
0.0286944	0.0185185
0.0226415	0.0238095
0.0314961	0.0294118
0.0125	0.0280374
0.022409	0.0333333
0.0241477	0.03125
0.0249433	0.0375427
0	0.020979
0.0273038	0.029703
0.0225989	0.0210526
0.0238095	0.0272109
0.0333333	0.030303
0.0212766	0.0229008
0	0.0240385
0.0212766	0.0285714
0.03125	0.0283688
0.0344828	0.0273973
0	0.0263158
0.0151515	0.0172414
0.0235294	0.0235294
0.0364078	0.0242718
0.028169	0.0254237
0.0188679	0.0331675
0.0163934	0.0350195
0.0243243	0.0326531
0.0234375	0.0241546
0.037037	0.027897
0	0.0232558
0.0243902	0.0249554
0.0232558	0.018018
0	0.030303
0.0208333	0.0197368
0.03125	0.0188679
0	0.0221402
0	0.0257732
0	0.0228571
0.0163934	0.0263158
0.0135135	0.0215054
0.0322581	0
0	0.0234375
0	0.0271186
0.0289855	0.0153846
0	0.0246914
0	0.0333333
0	0.0251572
0.030303	0.0290698
0.030303	0.0228311
0	0.0204082
0.0294118	0.0235849
0	0.0251572
0.0138889	0.0204082
0.0216481	0.037037
0.0216418	0.0258303
0.0216355	0.0450644
0.0216293	0.025
0.021623	0.0266667
0.0216167	0.021978
0.0216105	0.0208333
0.0216042	0.028777
0.0215979	0.0225352
0.0215917	0.0251256
0.0215854	0.0201005
0.0215792	0.0322581
0.0215729	0.0245614
0.0215666	0.0259067
0.0215604	0.0253165
0.0215541	0.0357143
0.0215478	0.0393258
0.0215416	0.0375
0.0215353	0.0340909
0.021529	0.0331492
0.0215228	0.0342857
0.0215165	0.0310881
0.0215102	0.0291971
0.02245	0.0299145
	0.056
	0.0457143
	0.0444444
	0.0298507
	0.0239234
	0.0422535
	0
	0.0344828
	0.033557
	0.0275229
	0.0373832
