# Supplementary material for: roX1 and roX2 lncRNAs promote heterochromatinization in intestinal stem cells and impair longevity
Source: EMBO Rep. 2026 May 9;27(12):3394–423. doi: 10.1038/s44319-026-00791-8 (PMC13303914; doi:10.1038/s44319-026-00791-8)
Supplement: Supplementary file 4 — Source data Fig. 1 [file 44319_2026_791_MOESM4_ESM.zip › Figure 1/E/Figure 1E.xlsx]

## Sheet: Sheet1
-PA14	+ PA14
0.0246914	0.0402685
0.0333333	0
0.0300429	0.037037
0.0227273	0.021978
0.0289855	0.0611111
0.0235294	0.0222222
0.0421053	0.0175439
0.0253165	0.0381679
0.0325203	0.0331492
0.028169	0.0300429
0.0423729	0.025
0.0267857	0.0405405
0.0280374	0.032967
0.0181818	0.0309278
0.0223214	0.027907
0.0384615	0.027027
0.0253165	0.0320513
0.0243902	0.0288248
0.0294118	0.0330579
0.0306748	0.0387597
0	0.0344828
0.032967	0.025974
0.0307018	0.0253807
0.0384615	0.0487805
0.027027	0.0273973
0.0307692
0.0291971	0.02
0.0296296	0
0.0308642	0.0227273
0.0297398	0.0576923
0.015625	0.0294118
0.030303	0
0.0285714	0.039604
0.0192308	0.038961
0.0263158
0.0277778	0.0172414
0.0243902	0.0497238
0.030303	0.047619
0.0169492	0.0527578
0	0.0217391
0	0.0372093
0	0.053719
0.0232558	0.071161
0.030303	0
0.034632	0.0387597
0.0254777	0.0397112
0.0285714	0.0510949
0.0280374	0.0604651
0	0.0485437
0.0252101	0.0523256
0.0285714	0.0473373
0.0176991	0.0322581
0.02	0.0336788
0.027027	0.0521327
0.0206186	0.0147059
0.0304976	0.057377
0.0247934	0.0508744
0.0263158	0.047619
0.021978	0.0532544
0.0217391	0.0404313
0.0204082	0.0426829
0.027027	0.0516304
0.0301205	0.0515759
0.0222222	0.0508906
0	0.0273684
0.0294118	0.0542986
0.027972	0.05
0.0337553	0.0385439
0.0214286	0.0452489
0.0322581	0.0338164
0.0301205	0.066092
0	0.0336
0.0265487	0.0614407
0.030303	0.0213675
0.015625	0.06875
0	0.0732984
0.025	0.0401003
0.0163934	0.0452489
0	0.0365449
0.0229885	0.0434783
0.0214286	0.0371517
0.0447761	0.044733
0.0151515	0.0310263
0	0.0717185
0.0322581	0.0318182
0.0285714	0.0451613
0	0.0226244
0.0333333	0.0344828
0.0147059	0.0341686
0.031746	0.0285714
0.0142857	0.0223881
0.025641	0.0220264
0	0.0338983
0.0222222	0
0.023622	0.0363196
0	0.0334572
0.0263158	0.0238095
0.015873	0.033557
0.0206186	0.0255319
0.0283019	0.0356083
0.016129	0.025974
0	0.029703
0.0384615	0.0258621
0.03125	0.0220588
0.0204082	0.0260417
0.0266667	0.037037
0.025	0.0404255
0	0.029703
0.0232558	0.0271493
0.0204082	0.0316623
0.0294118	0.0336538
0.0196078	0.0425532
0	0.025974
0.0266667	0.0363636
0.028169	0.0294118
0.0294118	0.0352113
0.0258621	0.027907
0.0144928	0.0266667
0.0285714	0.0251572
0.0263158	0.0284091
0	0.0354331
0.0273973	0.0307018
0.0212766	0.0447154
0.0277778	0.0494505
0.0263158	0.0286533
0.0238095	0.0365297
0.0289855	0.0233918
0.0308642	0.046729
0.0295858
0.0272727
0.0440529	0.027027
0.0352113	0.0376344
0.0243902	0.0232558
0.0225989	0.0294118
0.0272727	0.025
0.039823	0.0238095
0	0.022508
0.025641	0.0264317
0	0.030303
0	0.0291667
0.042654	0.016129
0.0327103	0.0338164
0.0273973	0.01875
0.0272727	0.0202703
0.0235849	0.0252101
0.0248447	0.025974
0.0171429	0.0243902
0.0229008	0.0266667
0.0181818	0.0327511
0	0.0309598
0.0245902	0.0230263
0.02	0.0280374
0.0207254	0.0276243
0.0194175	0.0407609
0.0238095	0.0405904
0.0169492	0
0.0189873	0.0183486
0.011236	0.0196078
0.015873	0.0224719
0	0.0288462
0.0267857	0.0345912
0	0.029703
0.0126582	0.0357143
0.0116279	0.0397351
0.0186916	0.0204082
0.024	0.0221239
0
0.0588235	0.0333333
0.0526316	0.0265152
0.0526316	0.02
0.02231	0.0277778
0.0429448	0.0296296
0.04	0.0561798
0.0422535	0.0461538
0.0344828	0.0453333
0.0384615	0.0462963
0.0285714	0.0526316
0.0350877	0.0423729
0	0.0338346
0.0136986	0.0254237
0.0322581	0.0634146
0.0322581	0.0595238
0	0.0363636
0.0135135	0.0517241
0.0243902	0.0357143
0.0185185	0.0418848
0.0434783	0.0333333
0.02	0.037037
0.0128205	0.0368852
0.00621118	0.0368421
0.00578035	0.0263158
0.0247934	0.0334572
0.00884956	0.0230415
0.0116279	0.028125
0.0344828	0.0679012
0.0277778	0.0344828
0.0238095	0.0572519
0.0314961	0.0507042
0.0208333	0.0338983
0.0227273	0.041958
0.0212766	0.0359281
0.026738	0.0440678
0.0424929	0.0611621
0.0313725	0.0617978
0.0258065	0.0393258
0.037037	0.0224719
0.03125	0.0361446
0.0361991	0.026178
0.0270936	0.0294118
0.0321543	0.0417633
0.0321637	0.0341463
0.03125	0
0.028777	0.0373134
0	0.0520446
0.0241935	0
0.0289855	0.0422078
0.0135135	0.0212766
0.0133333	0.0327869
0.00769231	0.0436893
0.0322581	0.0522876
0.028	0.0363636
0.0315789	0.0301205
0.030303	0.0414201
0.0289855	0.0650685
0.0234375	0.0340136
0.0247934	0.0498688
0.0217391	0.0588235
0.0283401	0.036
0.0225564	0.0245399
0.024	0.0331492
0.0247934	0.0434783
0.0310881	0.0297872
0.0169492	0.0175439
0.0176991	0.024
0.025	0.0497512
0.0227273	0.0309735
0.0238095	0.030888
0	0.0473934
0.025974	0.05
0	0.0304878
0	0.037037
0.0216216	0.0409639
0.0238095	0.0228571
0.028169	0.0285714
0.0238095	0.0393519
0	0.0277778
0.0227273	0.0416667
0.0289855	0.0330396
0.029703	0.049505
0.0266667	0.0646388
0.026455	0.0287611
0.0247934	0.0398773
0.0294118	0.035
0	0.0217391
0.0175439	0.0422535
0.020202	0.0391061
0.02	0.02
0.025641	0.025974
0.0172414	0.046371
0	0.0394265
0.0194805	0.0263158
0.0217391	0.0339623
0.044	0.0404494
0.026087	0.0697248
0	0.030303
0.0243902	0.044586
0.0234899	0.0612745
0.0285714	0.078125
0.0353535	0.0711864
0	0.037037
0.0289855	0.0382166
0.0186916	0.0344828
0.0458333	0.033557
0.0194175	0.035343
0	0.0473684
0.0238095	0.0373444
0.015873	0.0273973
0.0247525	0.0333333
0.0265487	0.0455696
0	0.04
0.0283688	0.0391389
0.0192308	0.0409357
0.0163934	0.026455
0.0346821	0.0609481
0.0275862	0.0642674
0.0402685	0.0323194
0.0294118	0.0252809
0.0192308	0.0794824
0.0254237	0.0342298
0.0242718	0.0378788
0.0204082	0.0474576
0.025641	0.0204082
0.0382979	0.0234114
0.025974	0.0321543
0	0.0245098
0	0.0241379
0.0166667	0.0422794
0	0.0436893
0.0208333	0.03125
0.0163934	0.0405157
0.0178571	0.0167785
0.0246914	0.0658561
0	0.01875
0.029304	0.0179325
0.025641	0.0791111
0.0462963	0.0182232
0.0253165	0.0314685
0.0243902	0.0390144
0.016129	0.0349515
0.0420354	0.0104348
0	0.0136364
0
0	0.0509259
0	0.040404
0	0.108086
0.0204082	0.0963855
0	0.0479574
0	0.0489596
0.0306122	0.0867303
0	0.0701149
0.0225564	0.0192308
0.0263158	0.0361757
0.0196078	0.0305085
0.025641	0.0180995
0.0265152	0.0301887
0.0263158	0.0672451
0.0223464	0.03125
0.0263158	0.0208955
0.0273973	0.081761
0.0302457	0.0664062
0.0234899	0.0760999
0.019084	0.0243902
0.0222222	0.028
	0.035503
	0.0206897
	0.0205128
	0.0407978
	0.0294785
	0.0422833
	0.018705
	0.027439
	0.0257009
	0.0855019
	0.0952006
	0.076179
	0.072407
	0.0580357
	0.0321285
	0.0217391
	0.037594
	0.0357143
	0.0552486
	0.0328228
	0.0331325
	0.0223881
	0.0342466
	0.025641
	0.0294118
	0.0259067
	0.0458453
	0.0368421
	0.0411899
	0.0395062
	0.0290557
	0.0318021
	0.0212766
	0.0326087
	0.03125
	0.0454545
	0.0277778
	0.0346021
	0.0289157
	0.025974
	0.0172414
	0.0378788
	0.0461095
	0.0283688
	0.0522565
	0.0272727
	0.0205479
	0.047619
	0.0556901
	0.0445026
	0.0254777
	0.0491071
	0.0217391
	0.0434783
	0.0372093
	0.0289855
	0.0294118
	0.0317848
	0
	0.0290698
	0.0385757
	0.0227273
	0.028436
	0.0380228
	0
	0.0213904
	0.0135135
	0.0460829
	0.0344828
	0.0268199
	0.0316206
	0.0282686
	0
	0.0460123
	0.0219298
	0.0646388
	0.035503
	0.0485075
	0.0219298
	0.052795
	0.0308642
	0.0277778
	0.0210526
	0.0344828
	0.0363636
	0.030303
	0.027027
	0.0545455
	0.0520833
	0.0422961
	0.0269663
	0.0307692
	0.0396825
	0.03125
	0.0343643
	0.0263158
	0.0551471
	0.0487805
	0.0510511
