# Supplementary material for: roX1 and roX2 lncRNAs promote heterochromatinization in intestinal stem cells and impair longevity
Source: EMBO Rep. 2026 May 9;27(12):3394–423. doi: 10.1038/s44319-026-00791-8 (PMC13303914; doi:10.1038/s44319-026-00791-8)
Supplement: Supplementary file 4 — Source data Fig. 1 [file 44319_2026_791_MOESM4_ESM.zip › Figure 1/G/Figure 1G.xlsx]

## Sheet: Sheet1
YOUNG	OLD
0	0.0128205
0	0.0246914
0.0111111	0
0.0118343	0.00854701
0.0114943	0.0176991
0.01	0.0195312
0	0.0123457
0.014862	0.0176991
0.0294695	0.0152672
0.0162602	0
0.0280374	0.0181818
0.0125	0.015625
0.0110497	0
0.0141509	0.0136054
0.0185185	0.0192308
0.0166667	0.0111111
0.0120482	0.0127389
0.0243902	0
0.0340909	0.0144928
0.0177515	0
0.0227273	0.0103093
0.0177778	0
0.0216718	0
0.02	0.00934579
0.0209205
0.0163934	0
0.0162602	0.0125
0.0205479	0.0588235
0	0
0.019685	0.0220994
0.0177778	0.028
0	0.0301887
0.0175439	0.145455
0.0217391	0.0128205
0.0188679	0.0319489
0.0149254	0.0355731
0	0.0401786
0.0183486	0
0.0142857	0.0377358
0	0
0.0227273	0.0333333
0
0.0172414	0
0.0188679	0.0246914
0.0178571	0.0384615
0.0320513	0.0243902
0.0238095	0
0.0190476	0.0120482
0.0175439	0.025
0.0202703	0.0238532
0.0196078	0.0697674
0.0178571	0.0263158
0.0128205	0.0224719
0.0227273	0.0396825
0.0138889	0
0.0178571	0
0.015625	0
0	0
0.0185185	0
0	0
0.0186047	0
0.0238095	0
0.0180723	0
0.0192308	0
0.0166667	0
0.0138889	0
0.0185185	0.0181818
0	0.0117647
0.0212766	0.0126582
0.0263158	0
0.025641	0.0138889
0	0
0	0
0	0.047619
0.0307692	0.0181818
	0.0714286
0.0245098	0
	0.0222222
0.008	0.0357143
0.0111111	0.04
0.00694444	0.08
0.0119048	0.0983607
0.0078125	0.0294118
0	0.0322581
0.00833333
0	0
0.0115607
0.00621118	0
0.00956938	0
0.0126582	0.0442478
0.0104167	0.05
0.0188679	0.0261438
0.0190476	0.0243056
0.0123457	0
0.0107527	0.0408163
0.010101	0.111111
0.00862069	0.0232558
0.00632911
0.00854701	0
0	0.0333333
	0
0.00689655	0
0.00869565
0	0
0.00862069	0
0	0
0	0
0.0100503
0.0909091	0
0.00892857	0.0375
0.00502513	0.0516129
0	0
0.00743494	0
0.0124481	0.0795455
0	0.0566038
0.0125628	0
0.00833333	0.00970874
0	0.05
0.010989	0
0.00869565	0
0.0138889	0.05
0.00938967	0
0.0115274	0
0.0109375	0.047619
0.0132743	0.0195599
0.0109091	0.024
0	0.0208877
0.0113636	0.0154321
0.014218	0.0164271
0.0127389	0.0224719
0	0.0174292
0.0130719	0.0487805
0	0.0449827
0.037037	0.0210773
0.00555556	0.0248619
0	0.0243161
0.0189394	0.0268199
0	0.00869565
0.0106383	0.0124378
0.0111732	0.0178571
0	0.0171429
0.0113636	0.0216509
0.0132159	0.00938967
0.00724638	0.0417755
0.00625	0.037422
0.011236	0.0317125
0.00819672	0.0153061
0.0133333	0.0231065
0.0133333	0.0372807
0.013468	0.0273723
0.015873	0.0291262
0.00884956	0.0372093
0.0152672	0.034
0.0338983	0.0214521
0.00826446	0.0292208
0.0106952	0.00934579
0.00628931	0.0357143
0.0106952	0.0307692
0.0109091	0.0341297
0.0125	0.0409207
0.017094	0.0321716
0.010989	0.0442804
0	0.0368664
0.00657895	0.0208333
0.0117647	0.0201342
0.0148148	0.0216867
0	0.0504065
0.00819672	0.0307692
0	0.028754
0.0120724	0.0220386
0	0.0293638
0.00961538	0.0334076
0.012605	0.0234899
0	0.0416667
0.00793651	0.0215633
0.0166667	0.00879765
0	0.0327273
0.00598802	0.0363224
0	0.0200501
0.00746269	0.0548446
0.0123457	0.0449102
0.00961538	0.0380435
0.00769231	0.0681818
0.010101	0.0402477
0.0128205	0.0425532
0.0148148	0.0408627
0.00743494	0.035225
0.0119403	0.0273973
0.0103493	0.03125
0.0144928	0.0198255
0	0.029703
0.0125	0.0172414
0	0.0248227
0.00732601	0.0314136
0.00854701	0.0337553
0.00793651	0.00438596
0.0383481	0.005
0.025	0.0236686
0.00769231	0.0110294
0.0243902	0.0152439
0.0138889	0.0195695
0.00588235	0.0271493
0.0188679	0.020202
0	0.0144404
0.0113636	0.0193798
0.0217391	0.0267857
0.0104167	0.0194611
0.004329	0.0197368
0.0276498	0.0145191
0.00657895	0.0141844
0.0102041	0.0142276
0.0208333	0.0139442
0.025641	0.0247934
0.028169	0.0102389
0	0.0268949
0.00471698	0.00938967
0.0128205	0.022293
0.0142857	0.0535117
0.0298507	0.0438356
0	0.0207469
0.0625	0.0352645
0	0.0213178
0.0487805	0.0150376
0	0.0255754
0.0674157	0.0156951
0	0.0232558
0	0.0194175
0	0.0576923
0.0357143	0.0175439
0.0153846	0.0157729
0	0.0117647
0.0030581	0.0264317
0	0.0213115
0.04	0.0199005
0.0163934	0.0165877
0	0.0157729
0.0136986	0.037037
0.0298507	0.0269461
0	0.0247678
0.0608696	0.0313725
	0.0274914
0.00934579	0.0243161
0.015873	0.0286624
0.0285714	0.0117096
0	0.0100334
0.0136986	0.023569
0.0333333	0.0464037
0	0.0484848
0	0.00900901
0.0406504	0.022973
0.0227273	0.0151515
0.0285714	0.00931677
0.00243309	0.0171103
0.00657895	0.0165975
0.0285714	0.0325342
0.00636943	0.026616
0	0.0273109
0.05	0.0210843
0.00478469	0.015748
0.027027	0.0128755
0.032967	0.0315789
0.0322581	0.0144928
0.0120482	0.018018
0.0181818	0.0136986
0.025	0.0314371
0	0.0177936
0	0.012987
0.0344828	0.0337079
0	0.019943
0	0.00909091
	0.0129032
0	0.0185185
0	0.028169
0.0714286	0.0316456
0.0384615	0.00740741
0	0
0.037037	0.0133779
0	0.0192771
0	0.014245
0	0.0223214
0	0.0423729
0.0307692	0.0194805
0	0.0223881
0.0232558	0.0515464
0.0470588	0.0236686
0	0.0361446
	0.027972
0	0.0306513
0	0.0357143
0.0454545	0.0323625
0.0263158	0.0257069
0.047619	0.0258621
0	0.0213675
0.0416667	0.0432692
0.0625	0
0	0.0299252
	0.0338028
0	0.0555556
0	0.0420032
0	0.0204724
0.0526316	0.0269542
0.040404	0.0180832
0	0.0212766
0.0384615	0.00892857
0	0.013089
0.0363636	0.0214106
0.0257511	0.0252366
0.0238095	0.0243902
0	0.0301954
0	0.0171756
0.023622	0.0316687
0	0.0276074
0.0210526	0.00813008
0.0232558	0.0191205
0.0220588	0.00763359
0.00613497	0.0200573
0.00980392	0.0202703
0.00549451	0.025641
0.0254777	0.0290557
0.025641	0.0205656
0.02	0.0167224
0.0031348	0.0243902
0	0.0287253
0.0243902	0.0251716
0.0252525	0.0264901
0.0283019	0.0314286
0.045045	0.0237099
0	0.0340357
0	0.0196672
0	0.025878
0.036036	0.019943
0	0.0164835
0.0392157	0.0551378
0.0416667	0.0536913
0.0434783	0.0608273
0.0285714	0.0508475
0	0.0531915
0.0377358	0.0542453
0	0.0586667
0.0188679	0.0507614
0.0181818	0.0557103
	0.0403226
0.04	0.00330033
0.03125	0.035461
0	0.0526316
0.0571429	0.00653595
0.030303	0
0.0285714	0
0.0227273	0.00246305
0	0.0030581
0.010101	0.0384615
0	0.0408719
	0.0548523
0	0.056338
0.0384615	0.00650759
0	0.0243902
0.0333333	0.0401691
0.0408163	0.0387097
0	0.00242718
0.0384615	0.00275482
0.047619	0.00236407
0.0217391	0.00230947
0	0.00515464
0.0454545	0.0518135
0	0.0470588
0	0.0606061
0.025974	0.121429
0	0.093254
	0.0493274
0	0.0833333
	0.10678
0	0.0663391
0.0365854	0.0357143
0	0.0378788
0	0.0487805
0	0.0422164
0	0.0425532
	0.0662651
0	0.0673077
0	0.063745
0	0.0590062
	0.0253165
0.027027	0.062069
	0.0352941
	0.0582192
0	0.0288462
0.0322581	0.01875
	0.0320285
0.0872274	0.0375671
	0.0252101
0	0.0277778
0.00956938	0.0217391
0.0155039	0
0.011194	0
0.0141176	0
0.0124224	0.0263158
0.0146138	0.0291262
0.00970874	0
0.0130548	0.0314961
0.0147783	0.0430769
0.0114943	0.028
0.00558659	0.0447154
0.00598802	0.0348525
0.0123967	0.0310881
0.0117188	0.0322581
0.00966184	0.0325203
0.0111111	0.0327869
0.0116279	0
0.00749064	0.025641
0.0108696	0.0232558
0.0105263	0.0294118
0.0110701
0.00749064	0.0221239
0.00722022	0.0230769
0.00943396	0.025974
0.00465116	0.0251572
0.00460829	0.0277778
0.010101	0.0280374
0.00732601	0.0251572
0.011236	0.0294118
0.00847458	0.0314465
0.00465116	0.0264901
0.0137741	0
0.010917	0.0252101
0.00823045	0.0245902
0.0070922	0.0245399
0.00689655	0.0357143
0.0116009	0.0285714
0.0210526	0.0326087
0.028777	0.0291971
0.0313589	0.0416667
0.0292479	0.025974
0.0381125	0.032967
0.0163399	0.02
0.0307692	0.0235294
0.0315457	0.0230769
0.0251256	0.0229885
0.0362173	0.0344828
0.04	0
0.0249042	0.0272727
0.0236686	0
0.0229645	0.015873
0.0165563	0.0238095
0.022082	0.0247525
0.0170576	0.03125
0.0162602	0.0229885
0.0275591	0.0258065
0.0291262	0.0359712
0.0385321	0.0254237
0.018018	0.0304878
0.02	0.0263158
0.0224719	0.025641
0.0239521	0.0342052
0	0.0291971
0	0.030303
0	0.0227273
0.0190476	0.0242424
0.0172414	0.0300752
0.0214286	0
0.0186916	0.0204082
	0.0238095
0.0212766	0
0.0265487	0.0243902
0.02	0.0208333
0.0144928
0.0175439	0.04
0	0.0185185
0.0178571	0
0	0.0271739
0.0289855	0.02
0	0.0234375
0.03125	0.0265152
0.0280374	0.0212766
0.016129	0
0	0.0277778
0.0181818	0.0289017
0.0227273	0.0232558
0.0357143	0.0714286
0.04	0
0.0310078	0.0526316
0.0275229	0.0689655
0	0.0833333
0.03125	0.0454545
0	0.08
0.0357143	0
0.0241935	0.0555556
0.03125	0.05
0.0344828	0
0.0294118	0.0793651
0.021978	0.0625
0.0275229	0.0714286
0.0294118	0.0740741
0.0392157	0.0540541
0.0289855
0.030303	0.0666667
0.0311284	0
0.0340136	0.0606061
0.0234375	0.0689655
0.0188679	0
0.0299401
0.0277778	0
0.0348837
0.0243902	0.0555556
0.027027	0
0.0344828	0.0625
0	0
0.0350877	0
0.0588235	0.0909091
0.0348837
0.05	0
0.0232558	0.0666667
0.0434783	0
0.0162516
0	0.0833333
0.0164584	0.0769231
0.0384615	0.0708661
0.0327869	0
0
0.0294118	0
0	0.0833333
0	0
0.0526316
0	0.0677966
0.0277778	0.0681818
0.03125	0.0645161
0	0.0265487
0	0.0508475
	0.0277778
0.03125	0.0630372
0	0.0234375
0.0377358	0.0289855
0	0.0253165
	0.0296296
	0.0227273
0.0454545	0
0.0314465	0.0316456
0.0185185	0.0327869
0.037037	0.0185185
0	0.0188679
0.0326087	0.0352113
0.0217391	0.0379147
0.03125	0.0326087
0	0.0289855
0.0263158	0.0514469
0.0232558	0.0181818
0.0288462	0.0217391
0.021978	0.0163934
0.04	0.0347826
0.025	0.0291262
0	0.0217391
0.023622	0
0.0320513	0.0149105
0.0304878	0.0169104
0.030303	0.0140187
0	0.0146413
0	0.0198456
	0.0169671
	0.0144547
0.027027	0.0164875
	0.0125313
0.03	0.0262626
0.0298507	0.0279412
0.0163934	0.0134228
0	0.0135708
0.02	0.0151878
0.0272727	0.0191083
0	0.0214095
0.028169	0.0183126
0.034188	0.0196399
0	0.0194805
0	0.0140713
0.0336134	0.0394161
0.0222222	0.0376766
0.031746	0.0251397
0.037037	0.0185874
0.04	0.0324826
0.030303	0.0322034
0.0408922	0.0294599
0	0.0226244
0	0.0278481
0.030303	0.0264151
0.0263158	0.0330579
0.0263158	0.0204778
0	0.0216802
0	0.0275049
0.010989	0.0240175
	0.0323232
	0.025641
	0.0310078
	0.033419
	0.02
	0.0318841
	0.0196078
	0.0304183
	0.0190476
	0.0187793
	0.0363636
	0.0354331
	0.0218182
	0.0229358
	0.0499002
	0.0304709
	0.0369393
	0.0395833
	0.0523466
	0.0274725
	0.029703
	0.0387097
	0.0351759
	0
	0.0357143
	0.0136986
	0.0202703
	0.025641
	0.04947
	0.0429043
	0.0336538
	0.0306122
	0.0284464
	0.0151515
	0
	0.0215054
	0.0181818
	0
	0.0273973
	0.0522523
	0.0376344
	0.0714286
	0.0475
	0.057377
	0.0473684
	0.0576441
	0.0458333
	0.0425532
	0.0452586
	0.0333333
	0.0390071
	0.0235294
	0.0386266
	0.0409357
	0.0250896
	0.0479233
	0.0477612
	0.0417633
	0.0472973
	0.0395257
	0.0639535
	0.0511182
	0.0242915
	0.0361011
	0.031746
	0.0681818
	0.055409
	0.0311526
	0.0217391
	0.0263158
	0.0424403
	0.033241
	0.0352645
	0.0558659
	0.04
	0.0454545
	0.0557621
	0.04
	0.03125
	0.0324675
	0.03
	0.0403226
	0.037037
	0.05
	0.0378378
	0.0618182
	0.0593472
	0.0441176
	0.05
	0.0625
	0.0416667
	0.0479042
	0.0217391
	0.0352941
	0.0392157
	0.0333333
	0.0289855
	0.0392157
	0.0632653
	0.0401606
	0.040201
	0.0310078
	0.0291667
	0.0254777
	0.0460705
	0.0301887
	0.025641
	0.0324484
	0.0384615
	0.0507519
	0.0284974
	0.0535714
	0.0352505
	0.032967
	0.027972
	0.031746
	0.0266667
	0.0395257
	0.0318471
	0.0339623
	0.027972
	0.0285714
	0.025974
	0.0549451
	0.0319149
	0.0253165
	0.0416667
	0.0465116
	0.0252525
	0.0280374
	0.0275591
	0.0319149
	0.025974
	0.0322581
	0.0283019
	0.0277778
	0.0337838
	0.0366972
	0.030303
	0
