# Supplementary material for: roX1 and roX2 lncRNAs promote heterochromatinization in intestinal stem cells and impair longevity
Source: EMBO Rep. 2026 May 9;27(12):3394–423. doi: 10.1038/s44319-026-00791-8 (PMC13303914; doi:10.1038/s44319-026-00791-8)
Supplement: Supplementary file 4 — Source data Fig. 1 [file 44319_2026_791_MOESM4_ESM.zip › Figure 1/I/Figure 1I.xlsx]

## Sheet: Sheet1
YOUNG	OLD
0	0.0592105
0.0408163	0.0801688
0.0428571	0.101106
0.0294118	0.0877863
0.0540541	0.0707269
0	0.0979592
0.0416667	0.0693431
0.0454545	0.0831296
0.0701754	0.0746753
0.0430108	0.0588235
0.0232558	0.083691
0	0.0482759
0	0.0684411
0.030303	0.0772727
0	0.0498615
0.0408163	0.0671463
0	0.0615385
0	0.0739796
0.025	0.0677966
0.0465116	0.0743551
0	0.0570652
0.02	0.113057
0.0347826	0.103448
0	0.0465116
0.0365854	0.0645161
0.028169	0.0647773
0.0326087	0.0737101
0.0526316	0.0578947
0.030303	0.044586
0.0263158	0.0674419
0.0336134	0.0559006
0.0325203	0.0709677
0	0.0734341
0.0357143	0.0876827
0.0322581	0.0838323
0.047619	0.0666667
0.03125	0.100271
0.185185	0.0434783
0.181818	0.0577889
0.142857	0.0714286
0.181818	0.0754717
0	0.108621
0.192308	0.0909091
0	0.0784314
0.0283019	0.102564
0.0294118	0.0736842
0.0253165	0.0632911
0.0357143
0.039548	0.0756303
0	0.0909091
0.0294118	0.0615385
0.0344828	0.0976562
0.037037	0.0958084
0.0333333	0
0.0377358	0.0583942
0.0289855	0.0851064
0	0.0588235
0.0212766	0.0976562
0	0.0769231
0.0385127	0.0980392
0.0338983	0.083004
0.0449438
0.043956	0.0848708
0	0.0817308
0	0.0869565
0.0493827
0.0373832	0.0532319
0	0.0178571
0.0294118	0.0253165
0.0333333	0
0	0.0178571
0	0
0	0.0229885
0.0384615	0.0227273
0.047619	0.0263158
0.0444444	0.0151515
0.0229885
0	0
0.0363636	0
0.0294118
0.0277778
0.030303
0.0408163	0
0.0294118
0.0362319
0.0294118
0.0232558	0.045977
0	0.0374332
0	0.0393013
0.0294118	0.038961
0.0434783	0.0414747
0.0377358	0.0404624
0.0227273	0.041791
0.0252101
0.0294118	0.05
0.0319149	0.0382166
0.0266667	0.029703
0.0336538
0.0348837	0.0289855
0.0338983	0.0344828
0.0295858	0.0322581
0.021978	0.0294118
0.0217391	0.0325203
0.0196078	0.0208333
0.0322581	0.0257511
0	0.0294118
0.02	0.0316456
0.0227273	0.0246914
0.0175439	0.0169492
0.025641	0.0245902
0.0277778	0.0259259
0.0169492	0.03003
0.0285714	0.0181818
0.015625	0.0166667
0.0208333	0.0208333
0	0.0285714
0.0333333	0
0.0192308
0.0277778	0.021978
0.027027	0
0.0289855	0.0376569
0.0265487	0.0253165
0.0232558	0.0301205
0.0352941	0.0265487
0.0341463	0.0462046
0.0298507	0.037037
0	0.0245399
0.025641	0.035461
0.0277778	0.0218978
0.025	0
	0.0354223
0.0416667	0.0310559
0.015873	0.0322581
0.0193548	0.0386266
0.0333333	0.0260417
	0.028169
0	0.0397727
0.0217391	0.030303
0	0.0225564
0	0.0408805
0	0.0229885
0	0.0326797
0	0.0169492
0.0294118	0.0238095
0.025	0.033195
0.0175439	0.030303
0.02	0.0322581
0.0252101	0.030303
0.025	0.0229008
0.0289855	0.0252525
0.027027	0
0.028169	0
0.0153846
0.0285714	0.0215827
0.015625	0
0	0
0.0333333	0.0232558
0
0.0333333	0.0144928
0.02	0.025641
0.0341463	0.0330189
0.025	0.0606362
0.0266667	0.060177
0.0322581	0.0344828
0	0.0335196
0.02	0.0365482
0.0275229	0.0434783
0.032	0.0620504
0.030303	0.0328228
0.0196078	0.0301318
0.0287356	0.034358
0.0238095	0.027972
0.0341463	0.0456731
0.0352941	0.040404
0.0241935	0.0607143
0.0232558	0.05
0.0319149	0.0625
	0.0445545
0	0.0692395
0	0.0432767
0	0.056872
0	0.045614
0.0344828	0.0362538
0.025974	0.0470016
0.0315789	0.0362694
0.0294118	0.0413625
0.0222222	0.0492958
0.025641	0.035461
0.0392157	0.0451237
0.0266667	0.047619
0.0425532	0.0344828
0.038961	0.0336918
0.027027	0.0299401
0	0.0313531
	0.0386399
	0.0311804
0.0392157	0.0420499
0.0384615	0.0426036
0	0.0291667
0	0.0277264
0.0537634	0.0389016
0.0192308	0.0362694
0	0.0330435
0.037037	0.0518135
0.0285714	0.027027
0.015625	0.0327198
0	0.0355619
0	0.0289575
0.0288462	0.028169
0	0.029661
0	0.0285714
0.0333333	0.0278422
0	0.0306122
0.0285714	0.025641
0.0258621	0.0264901
0.0194805	0.0337302
0.0238095	0.03
0	0.0213904
0	0.0372093
0	0.0347985
0.028169	0.0222222
0	0.0292276
0.0253807	0.0572917
0	0.0473458
0.0188679	0.0554529
0.0232558	0.0256917
0.0238095	0.0489237
0.0357143	0.0503513
0.0229008	0.0415648
0.0277778	0.025641
0.0224719	0.0205128
0.0172414	0.0348525
0.0201342	0.0338266
0.03	0.0288066
0.0333333	0.0391156
0	0.0392157
	0.025974
0.0322581	0.0299728
0.0384615	0.0208333
0.0240385	0.0235294
0	0.0292793
0	0.0515464
0.0243902	0.0403023
0.047619	0.0209059
0	0.0208333
0	0.0365854
0.0322581	0.0296053
0	0.0335917
0	0.0390244
0	0.0192308
0	0.0395683
0.028169	0.0396975
0.0212766	0.0334672
0.04	0.0405405
0.0227273	0.0391061
0	0.0484171
0	0.0666667
0	0.025
0.0333333	0.034965
0.0227273	0.0720721
0	0.0257511
0	0.0559627
0.0363636	0.0305344
0.0326087	0.0231839
0.0322581	0.031856
0.0337079	0.025641
0.0333333	0.0318091
0.0384615	0.0313808
0.0405405	0.0506187
0.037037	0.0338983
0	0.0372517
0	0.0490296
0.0333333	0.047379
0.0344828	0.0416667
0.0310078	0.0449927
0.025641	0.0328638
0.0347826	0.0415162
0.0333333	0.0333333
0.0338983	0.0521327
0.025641	0.0501074
0.029703	0.0430108
0.0357143	0.0409292
0.037037	0.0554299
0.05	0.0375522
0.0322581	0.0504386
0.0238095	0.0436006
0	0.0359712
0.0359712	0.0606759
0.037037	0.0433369
0.025641	0.0445063
0.03125	0.0512367
0.05	0.0428135
0	0.039356
0	0.0384123
0.0333333	0.0494505
0	0.0730706
0	0.0485437
0.0384615	0.0542279
0	0.042677
0.031746	0.0943396
0.030303	0.0532544
0	0.0434783
0	0.0517241
0.0246914	0.047619
0.0285714	0.048
0	0.0493827
0.0434783	0.0472441
0.0357143	0.0761622
0	0.0636833
0.0192308	0.0674603
0.037037	0.0610236
0	0.0563003
0	0.0846154
0.0181818	0.056
0	0.097479
0.0285714	0.0485612
0	0.0580205
0	0.0688776
0.0147059	0.0504202
0	0.0625
0	0.0428571
0.016129	0
0.0188679	0
0	0.0514208
0.02	0.0486111
0	0.0643087
0	0.04
0.0196078	0.0809524
0	0.0886076
0	0.0923913
0	0.116564
0.0115607	0.0610169
0.0143369	0.0487805
0.0171429	0.0648148
0.0191388	0.0574324
0.0204082	0.0837209
0.015873	0.0130719
0.0163934	0.0529954
0.0192308	0.0351351
0	0
0	0.043771
0	0.0164835
0	0.0419753
0.0141844	0.0445205
0	0.0855019
0.0121951	0.0995542
0	0.099631
0.0206186	0.106122
0	0.092545
0	0.115702
0	0.105163
0.019084	0.0680272
0.0169492	0.0555556
0	0.0825688
0	0.0909091
0	0.0120482
0.0151515	0.00515464
0.0175439	0.0721311
0	0.00311526
0	0.00367647
0	0.00328947
0	0.117424
0	0.0955056
0.030303	0.0987654
0.0364238	0.0773333
0.025974	0.0555556
0	0.060241
0	0.0817439
0.0142857	0.0917553
0	0.0680272
0	0.0683962
0	0.0793651
0.0526316	0.0785498
0	0.0706638
0	0.0697674
0.0555556	0.0449102
0	0.0814815
0	0.0485437
0	0.0586319
0	0.0583942
0.047619	0.0479452
0	0.0487179
0	0.0423729
0	0.0436681
0	0.0478469
0.04	0.0607143
0.021978	0.0357143
0	0.0454545
0	0.0680628
0	0.0557769
0.0384615	0.0660661
0.0348837	0.0495868
0	0.0447761
0.03	0.0666667
0.0208333	0.0509554
0.0314286	0.049763
0.0391236	0.0357143
0.0447761	0.0551378
0	0.0607595
0.025974
0	0.0322581
0.0340909	0.049505
0.035533	0.044335
0	0.0686813
0.0238095	0.0516351
0.0291262	0.0641026
0.0215054	0.053528
0	0.0633803
0.0366972	0.070122
0.0188679	0.0592105
0.0555556	0.0550162
0.0344828	0.0429448
0.0416667	0.0539419
0	0.0388693
0.0547945	0.0413223
0.0434783	0.0621118
0.0470588	0.0655738
0	0.0522648
0.0555556	0.0468227
0.037037	0.0398671
0.0514286	0.028777
0	0.0381356
0.0408163	0.0948276
0.0428571	0.0756881
0.0294118	0.0722892
0.0540541	0.0319149
0	0.0558824
0.0416667	0.0416667
0.0454545	0.040856
0.0701754	0.0469667
0.0430108	0.0300546
0.0232558	0.059761
0	0.0773381
0	0.0877598
0.030303	0.0344828
0.025	0.041791
0.02	0.0296296
0	0.0914454
0.0408163	0.0680272
0	0.0503597
0	0.0617577
0.0465116	0.0427136
0	0.0627178
0.0347826	0.0344828
0	0.034413
0.0365854	0.0367347
0.028169	0.0326975
0.0326087	0.029724
0.0526316	0.0253165
0.030303	0.015873
0.0263158	0.034384
0.0336134	0.0291545
0.0325203	0.03
0	0.0366057
0.0357143	0.0324074
0.0322581	0.0430528
0.047619	0.0363036
0.03125	0.0422886
0.185185	0.0330579
0.181818	0.0292208
0.142857	0.0343511
0.181818	0.0406977
0	0.0238095
0.192308	0.0359281
0	0.0301887
0.0283019	0.0516432
0.0294118	0.0519481
0.0253165	0.0336239
0.0357143	0.0304878
0.039548	0.0333333
0	0.0286678
0.0294118	0.033557
0.0344828	0.024
0.037037	0.0387931
0.0333333	0.0255102
0.0377358	0.0423077
0.0289855	0.0277778
0	0.0424929
0.0212766	0.0263158
0	0.0376344
	0.0208333
	0.0340909
	0.0243902
	0.0299539
	0.030303
	0.0274725
	0.0293454
	0.0393873
	0.0903084
	0.0612855
	0.034413
	0.0367347
	0.0326975
	0.029724
	0.0253165
	0.015873
	0.034384
	0.0291545
	0.03
	0.0366057
	0.0324074
	0.0430528
	0.0363036
	0.0422886
	0.0330579
	0.0292208
	0.0343511
	0.0406977
	0.0238095
	0.0359281
	0.0301887
	0.0516432
	0.0519481
	0.0336239
	0.0304878
	0.0333333
	0.0286678
	0.033557
	0.024
	0.0387931
	0.0255102
	0.0423077
	0.0277778
	0.0424929
	0.0263158
	0.0376344
	0.0208333
	0.0340909
	0.0243902
	0.0299539
	0.030303
	0.0274725
	0.0293454
	0.0393873
	0.0903084
	0.0612855
	0.0253165
	0.0528376
	0.029703
	0.0909091
	0.0523466
	0.0890756
	0.0648649
	0.0945946
	0.0612245
	0.0531561
	0.0384615
	0.049635
	0.0166667
	0.0519126
	0.0709046
	0.0632716
	0.0361248
	0.0544413
	0
	0.0394218
	0.0379747
	0.0929487
	0.0791667
	0.0864198
	0.0474453
	0.0277778
	0
	0.0353698
	0.0324675
	0.0973451
	0.0793651
	0.0763889
	0.0611354
	0.116379
	0.0656934
	0.113879
	0.0771993
	0.0633803
	0.0481928
	0.0686275
	0.0662651
	0.0916442
	0.0666667
	0.065678
	0.0548303
	0.0272109
	0.0605327
	0.0634921
	0.0606061
	0
	0.030303
	0
	0.0389972
	0.0555556
	0.0408163
	0.0434783
	0.0561798
	0.0320513
	0.053719
	0.0436508
	0.0446429
	0.0470085
	0.0470219
	0.0272109
	0.0608696
	0.0322581
	0.045977
	0.0434783
	0.0291971
	0.0434783
	0.0347826
	0.0274725
	0.0346205
	0.0299401
	0.025
	0.0305344
	0.0367347
	0.0470297
	0.025641
	0.0383632
	0.0526316
	0.04
	0.0441176
	0.032967
	0.0347222
	0.0296296
	0.037037
	0.030303
	0.0306748
	0
	0
	0.0365449
	0.0344828
	0.040724
	0.044586
	0.0320513
	0.0402685
	0.029703
	0.0336134
	0
	0.0243902
	0.025
	0.025641
	0.0166667
	0
	0.0266667
	0.0344828
	0.037037
	0
	0.032967
	0.02
	0
	0.0493827
	0.0454545
	0.0384615
	0
	0.0331492
	0.043956
	0
	0
	0.0444444
	0.0373832
	0.0217391
	0.04
	0.0378788
	0.047619
	0.0301205
	0.03861
	0.0534351
	0.0408163
	0.0479042
	0.0412371
	0.0592105
	0.0801688
	0.00315956
	0.0877863
	0.0707269
	0.0979592
	0.0693431
	0.0831296
	0.0746753
	0.0588235
	0.083691
	0.0482759
	0.0684411
	0
	0.0498615
	0.0671463
	0.0615385
	0.0739796
	0.0677966
	0.0743551
	0.0570652
	0
	0.103448
	0.0465116
	0.0645161
	0.0647773
	0.0737101
	0.0578947
	0.044586
	0.0674419
	0.0559006
	0.0709677
	0.0734341
	0.0876827
	0.0838323
	0.0666667
	0.100271
	0.0434783
	0.0577889
	0.0714286
	0.0754717
	0.108621
	0.0909091
	0.0784314
	0.102564
	0.0736842
	0.0632911
	0.0420168
	0.010101
	0.0230769
	0.0117188
	0.00598802
	0
	0.0583942
	0.0851064
	0.0588235
	0.00390625
	0.0769231
	0.0980392
	0.083004
	0.0848708
	0.0817308
	0.0869565
	0.0344828
	0.0532319
	0.0178571
	0.0253165
	0
	0.0178571
	0
	0.0229885
	0.0227273
	0.0263158
	0.0151515
	0.0289855
	0
	0
	0.05
	0.0382166
	0.029703
	0
	0.045977
	0.0374332
	0.0393013
	0.038961
	0.0414747
	0.0404624
	0.041791
