# Supplementary material for: roX1 and roX2 lncRNAs promote heterochromatinization in intestinal stem cells and impair longevity
Source: EMBO Rep. 2026 May 9;27(12):3394–423. doi: 10.1038/s44319-026-00791-8 (PMC13303914; doi:10.1038/s44319-026-00791-8)
Supplement: Supplementary file 5 — Source data Fig. 2 [file 44319_2026_791_MOESM5_ESM.zip]

Archive with 12 entries (4 files):
- Figure 2/
- Figure 2/A/
- Figure 2/B/
- Figure 2/C/
- Figure 2/C/Figure 2C.xlsx
- Figure 2/D/
- Figure 2/D/Figure 2D.xlsx
- Figure 2/E/
- Figure 2/F/
- Figure 2/F/Figure 2F.xlsx
- Figure 2/G/
- Figure 2/G/Figure 2G.xlsx
