# Supplementary material for: roX1 and roX2 lncRNAs promote heterochromatinization in intestinal stem cells and impair longevity
Source: EMBO Rep. 2026 May 9;27(12):3394–423. doi: 10.1038/s44319-026-00791-8 (PMC13303914; doi:10.1038/s44319-026-00791-8)
Supplement: Supplementary file 5 — Source data Fig. 2 [file 44319_2026_791_MOESM5_ESM.zip › Figure 2/C/Figure 2C.xlsx]

## Sheet: Sheet1
	Old vs Young
up	221
down	1223
