# Supplementary material for: roX1 and roX2 lncRNAs promote heterochromatinization in intestinal stem cells and impair longevity
Source: EMBO Rep. 2026 May 9;27(12):3394–423. doi: 10.1038/s44319-026-00791-8 (PMC13303914; doi:10.1038/s44319-026-00791-8)
Supplement: Supplementary file 5 — Source data Fig. 2 [file 44319_2026_791_MOESM5_ESM.zip › Figure 2/F/Figure 2F.xlsx]

## Sheet: Sheet1
	Young						Old
E(z)	0.949941	1.03681	1.00233	0.948117	1.05472		0.912576	1.113	1.01937	1.03092	1.25734	1.15155
roX1	1.06888	0.980202	1.06153	0.897091	1.17164	0.951411	1.90439	2.20736	2.20736	2.90232	3.34427	3.02892
roX2	1.002	1.18498	1.18498	0.883766	0.954882		5.96235	5.22108	4.69006	1.76457	1.50646	1.99209
