# Supplementary material for: roX1 and roX2 lncRNAs promote heterochromatinization in intestinal stem cells and impair longevity
Source: EMBO Rep. 2026 May 9;27(12):3394–423. doi: 10.1038/s44319-026-00791-8 (PMC13303914; doi:10.1038/s44319-026-00791-8)
Supplement: Supplementary file 6 — Source data Fig. 3 [file 44319_2026_791_MOESM6_ESM.zip]

Archive with 61 entries (52 files):
- Figure 3/
- Figure 3/A/
- Figure 3/A/Control-dapi.png
- Figure 3/A/Control-HP1a.png
- Figure 3/A/Control-ISC-EB.png
- Figure 3/A/Control-merge.png
- Figure 3/A/rox2 OE-DAPI.png
- Figure 3/A/rox2 OE-HP1a.png
- Figure 3/A/rox2 OE-ISC-EB.png
- Figure 3/A/rox2 OE-MERGE.png
- Figure 3/B/
- Figure 3/B/Figure 3B.xlsx
- Figure 3/C/
- Figure 3/C/Control-dapi.png
- Figure 3/C/Control-H3K9me3.png
- Figure 3/C/Control-ISC-EB.png
- Figure 3/C/Control-merge.png
- Figure 3/C/roX2 OE-dapi.png
- Figure 3/C/roX2 OE-H3K9me3.png
- Figure 3/C/roX2 OE-ISC-EB.png
- Figure 3/C/roX2 OE-merge.png
- Figure 3/D/
- Figure 3/D/Figure 3D.xlsx
- Figure 3/E/
- Figure 3/E/+PA14-Crl RNAi-dapi.tif
- Figure 3/E/+PA14-Crl RNAi-HP1a.tif
- Figure 3/E/+PA14-Crl RNAi-ISC-EB.tif
- Figure 3/E/+PA14-Crl RNAi-merge.tif
- Figure 3/E/+PA14-roX1 RNAi-dapi.png
- Figure 3/E/+PA14-roX1 RNAi-HP1a.png
- Figure 3/E/+PA14-roX1 RNAi-ISC-EB.png
- Figure 3/E/+PA14-roX1 RNAi-merge.png
- Figure 3/E/+PA14-roX2 RNAi-dapi.png
- Figure 3/E/+PA14-roX2 RNAi-HP1a.png
- Figure 3/E/+PA14-roX2 RNAi-ISC-EB.png
- Figure 3/E/+PA14-roX2 RNAi-merge.png
- Figure 3/E/-PA14 crl RNAi-dapi.png
- Figure 3/E/-PA14 crl RNAi-HP1a.png
- Figure 3/E/-PA14 crl RNAi-ISC-EB.png
- Figure 3/E/-PA14 crl RNAi-merge.png
- Figure 3/F/
- Figure 3/F/+PA14 Crl RNAi-dapi.png
- Figure 3/F/+PA14 Crl RNAi-H3K9me3.png
- Figure 3/F/+PA14 Crl RNAi-ISC-EB.png
- Figure 3/F/+PA14 Crl RNAi-merge.png
- Figure 3/F/+PA14 roX1 RNAi-dapi.png
- Figure 3/F/+PA14 roX1 RNAi-H3K9me3.png
- Figure 3/F/+PA14 roX1 RNAi-ISC-EB.png
- Figure 3/F/+PA14 roX1 RNAi-merge.png
- Figure 3/F/+PA14 roX2 RNAi-dapi.png
- Figure 3/F/+PA14 roX2 RNAi-H3K9me3.png
- Figure 3/F/+PA14 roX2 RNAi-ISC-EB.png
- Figure 3/F/+PA14 roX2 RNAi-merge.png
- Figure 3/F/-PA14 Crl RNAi-dapi.png
- Figure 3/F/-PA14 Crl RNAi-H3K9me3.png
- Figure 3/F/-PA14 Crl RNAi-ISC-EB.png
- Figure 3/F/-PA14 Crl RNAi-merge.png
- Figure 3/G/
- Figure 3/G/Figure 3G.xlsx
- Figure 3/H/
- Figure 3/H/Figure 3H.xlsx
