# Supplementary material for: roX1 and roX2 lncRNAs promote heterochromatinization in intestinal stem cells and impair longevity
Source: EMBO Rep. 2026 May 9;27(12):3394–423. doi: 10.1038/s44319-026-00791-8 (PMC13303914; doi:10.1038/s44319-026-00791-8)
Supplement: Supplementary file 6 — Source data Fig. 3 [file 44319_2026_791_MOESM6_ESM.zip › Figure 3/B/Figure 3B.xlsx]

## Sheet: Sheet1
Control	roX2 OE
0.0353535	0.0421941
0.0229508	0.0221519
0.0265152	0.0201342
0.0268097	0.0260223
0.0220994	0.0314465
0.0199005	0.039548
0.0214286	0.0236686
0.0212766	0.0247619
0.019802	0.0278746
0.0158103	0.0246637
0.0271186	0.0178571
0.0221239	0.027972
0.0189394	0.027907
0.0347826	0.027027
0.0225564	0.0315186
0.0229358	0.0302198
0.0266272	0.0239234
0.026087	0.0258303
0.026087	0.04
0.0223214	0.0349854
0.0211082	0.0273973
0.0278638	0.0317073
0.0275229	0.0314685
0.0316456	0.027027
0.0283401	0.048951
0.027439	0.0282258
0.0208333	0.0239521
0.0229885	0.0223881
0.0198675	0.0255814
0.0295699	0.0273973
0.018018	0.0346232
0.015873	0.0278552
0.020979	0.0303541
0	0.028
0.0226537	0.0298013
0.0225564	0.02589
0.0252525	0.0308989
0.0235294	0.0220126
0.0240964	0.0217391
0.0190476	0.0237154
0.0243902	0.0188679
0.0215827	0.0225352
0.0268657	0.0321508
0.0170213	0.0286624
0.0287081	0.0263543
0.0252252	0.0350109
0.021875	0.0335616
0.0246305	0.0306122
0.0229885	0.0407524
0.0206186	0.0285714
0.0173913	0.0277778
0.0252101	0.0268817
0.0180723	0.0288066
0.0170213	0.0255987
0.0215827	0.029985
0.023913	0.032563
0.0321101	0.0250716
0.0268456	0.0379507
0.0252101	0.0300813
0.0240964	0.0358272
0.0237154	0.0448761
0.0245902	0.0325834
0.0233236	0.0320856
0.026087	0.0396226
0.0252101	0.0319361
0.0186916	0.0312175
0.0227273	0.0388769
0.0219512	0.042471
0.0241379	0.0278064
0.0344828	0.0460108
0.025	0.0306122
0.0206186	0.0336474
0.038961	0.0427184
0.0258621	0.0293501
0.0380228	0.028777
0.0332103	0.0215232
0.0215827	0.0287868
0.0212766	0.0309091
0.0365854	0.0335366
0.0269231	0.0286055
0.023166	0.0299296
0.0311526	0.0247678
0.0179856	0.0344828
0.0328515	0.0398323
0.0353461	0.0360206
0.0231092	0.0299296
0.0365854	0.0257353
0.0361446	0.0340031
0.0290135	0.0351562
0.027933	0.0322086
0.0273973	0.0401107
0.0382353	0.0268908
0.0289855	0.0307018
0.0311751	0.0406627
0.0295567	0.0307263
0.0276498	0.0309789
0.023569	0.0309278
0.0212766	0.0355805
0.0242424	0.0333333
0.016129	0.0247934
0.0196078	0.0235294
0.0215517	0.0325077
0.0262009	0.0351351
0.0262391	0.0391198
0.0266667	0.0381166
0.0227273	0.0241935
0.025522	0.03125
0.0234742	0.0243902
0.0266393	0.0222222
0.0263158	0.0162602
0.027027	0.0342105
0.0244898	0.0264317
0.0294118	0.0421456
0.0341686	0.0324324
0.019802	0.0356164
0.0292887	0.0231023
0.0272727	0.0241546
0.0345622	0.032381
0.0340426	0.0285714
0.0277778	0.0308442
0.0372671	0.0340136
0.0192308	0.0305085
0.0250784	0.0246914
0.0247253	0.0244565
0.0208333	0.0254958
0.0194805	0.0270728
0.0221328	0.0149813
0.0245399	0.0178571
0.024055	0.0185185
0.0263852	0.0225564
0.0238806	0.0315315
0.0329341	0.0250784
0.0196078	0.0151515
0.0294118	0.0320197
0.0235294	0.025
0.0225989	0.0299145
0.0269608	0.0310421
0.0225989	0.033543
0.0272206	0.0140845
0.023301	0.0299003
0.0288462	0.0169492
0.0254777	0.0215827
0.0204082	0.0181818
0.0295567	0.0305085
0.0215827	0.031746
0.0344828	0.039801
0.0197044	0.0468165
0.0298103	0.0274725
0.0261283	0.0311615
0.0253456	0.0205479
0.0220994	0.0335463
0.0169492	0.0394737
0.0284091	0.033557
0.0215054	0.0441379
0.017341	0.0560472
0.0224215	0.046729
0.0229885	0.0343348
0.0253165	0.0345964
0	0.0355487
0.0153846	0.0410959
0.023166	0.0349418
0.0257235	0.0509554
0.0251397	0.0420315
0.0214592	0.029304
0.0206186
0.0217391
0.0235294
0.0315789
0.0166667
0.0189189
0.040625
0.0223464
0.0135135
0.0192308
0.0206186
0.0228426
0.0349127
0.021398
0.0240964
0.0207469
0.0180723
0.0239044
0.0216216
0.0263158
0.0254777
0.0285714
0.0223881
0.0138889
0.025
0.0145985
0.019802
0.0131579
0.0288184
0.0208333
0.0229008
0.0238095
0.0218688
0.023622
0.0285714
0.0198238
0.0238095
0.0218978
0.0192308
0.0243422
0.0242456
0.0244898
0.0213523
0.0202703
0
0.0263158
