# Supplementary material for: roX1 and roX2 lncRNAs promote heterochromatinization in intestinal stem cells and impair longevity
Source: EMBO Rep. 2026 May 9;27(12):3394–423. doi: 10.1038/s44319-026-00791-8 (PMC13303914; doi:10.1038/s44319-026-00791-8)
Supplement: Supplementary file 6 — Source data Fig. 3 [file 44319_2026_791_MOESM6_ESM.zip › Figure 3/D/Figure 3D.xlsx]

## Sheet: Sheet1
Control	roX2 OE
0.0186916	0.0379834
0.015873	0.027027
0.0177305	0.0332542
0.0238806	0.0197044
0.011236	0.0359195
0.0185185	0.0240964
0.0181818	0.023301
0.0155039	0
0.0240964	0.0246479
0.0216346	0.0203046
0	0.0182482
0.0180723	0.0210084
0.0178571	0.0535714
0	0.0229885
0.0168067	0.0212766
0.00990099	0.0192308
0.00917431	0.0238095
0.00985222	0.025
0.00763359	0.0659722
0.0276243	0.0183486
0.0237154	0.026178
0.0164474	0.0328467
0.0199203	0.0140845
0	0.0229008
0.043628	0.0311526
0.0232558	0.0217391
0.0241935	0.0135135
0.0176211	0.0276923
0.016129	0.0196078
0.0199203	0.0173913
0.0296496	0.0283912
0.0204082	0.0235294
0.016129	0.0212264
0	0.0220126
0	0.0726577
0.0240964	0.0295567
0.0223881	0.0403023
0.0289256	0.025641
0.0358744	0.0381232
0.0319767	0.0333333
0.0307018	0.0287081
0.0267176	0.0340426
0.0278638	0.0243902
0.0260417	0.0228571
0.0287081	0.0246914
0.0253165	0.0165289
0.021978	0.0456432
0.0232558	0.0309278
0.0264901	0.034965
0.0175439	0.0232558
0	0.03125
0.016	0
0.0294118	0.019802
0.0344828	0.024735
0.0169492	0.0457143
0	0.0355872
0.0452586	0.0294118
0.023622	0.0355932
0.0165289	0.0316206
0.0280899	0.0311111
0.027027	0.0473988
0.0357143	0.0311284
0.0235294	0.0242424
0.0204082	0.0452381
0.03125	0.0336927
0.0248756	0.0371681
0.0217391	0.0265018
0.0176991	0.0250696
0.0220994	0.0290909
0.0190476	0.0245902
0.0254237	0.0233918
0.0204082	0.0397727
0.0178571	0.0291667
0	0.0289855
0	0.0191083
0.0194805	0.0310881
0.0216216	0.0210526
0.0120968	0.035316
0.0274725	0.0186916
0.0193906	0.0269058
0.0182648	0
0.0214067	0
0.0189873	0.0142857
0.0157895	0.0304054
0.0227273	0.0376569
0.0211864	0.025641
0.0208333	0.0302013
0.0212766	0.0251572
0.0125	0.0316901
0.0210526	0.0230769
0.0195122	0.0391304
0.0275862	0.032491
0.0251572	0.0456989
0.0196078	0.0235849
0.0340136	0.034749
0.0272727	0.0661939
0.0225806	0.0348101
0.02	0.0340909
0.0252525	0.0286885
0.0247525	0.0334572
0.0231214	0.0243902
0.0122449	0.0242424
0.0168539	0.019802
0.0325203	0.023166
0.019656	0.0245098
0.0120482	0.0337838
0.0168067	0.0290698
0.0284698	0.0357143
0	0.0245902
0.00584795	0.0309859
0	0.0393258
0	0.0245399
0.00740741	0.0318182
0.0143678	0.03207
0.0125	0.0208333
0.00966184	0.0271318
0.00947867	0.0229446
0.00896861	0.0181818
0.00980392	0.0232558
0.0172414	0.0363636
0.00763359	0.0204082
0.00990099	0.0349345
0.011194	0.0386266
0.00854701	0.0245098
0	0.0272727
0.00917431	0.019802
0.0120482	0.0497512
0.0110497	0.025
0.0105263	0.032
0.0144928	0.0357143
0	0.0280112
0.0178571	0.0205882
0.0162602	0.0240964
0	0.0288462
0.02	0.0303951
0	0.0241546
0.0247934	0.0495208
0.025641	0.0227273
0.0365449	0.0324484
0.026087	0.0298913
0.0208333	0.0233463
0	0.0290909
0.0344828	0.0282132
0.0222222	0.0400697
0.0229885	0.0164835
0.0172414	0.023622
0.0277778	0.0223881
0.0229885	0.0170213
0.017094	0.020979
0.0238095	0.0325203
0.0193548	0.0241935
0.020202	0.0286624
0.025641	0.0192308
0.0225989	0.0284553
0.0215054	0.030303
0.0258065	0.0338983
0.0229008	0.0367776
0.0284091	0.0336323
0.0253165	0.0368852
0.0188679	0.035533
0.0208333	0.0210084
0.0217391	0.0366379
0.017094	0.0212766
0.020979	0.0409253
0.015873	0.0279412
0.0246914	0.0316574
0.0333333	0.0496032
0.0209424	0.0576923
0.0277778	0.0469974
0.0227273	0.0315789
0.0222222	0.047486
0.0225564	0.0278422
0.0294118	0.034188
0.015625	0.034749
0.0175439	0.0325
	0.0171674
	0.0147493
	0.0157233
	0.0208024
	0.0214592
	0.0365591
	0.0311526
	0.0429185
	0.039039
	0.0250965
	0.0237154
	0.0414847
	0.0275862
	0.0284698
	0.03125
	0.011325
	0.0210843
	0.0286624
	0.0471204
	0.0351351
	0.0491493
	0.0334646
	0.0503597
	0.0301205
	0.0250696
	0.00970874
