# Supplementary material for: roX1 and roX2 lncRNAs promote heterochromatinization in intestinal stem cells and impair longevity
Source: EMBO Rep. 2026 May 9;27(12):3394–423. doi: 10.1038/s44319-026-00791-8 (PMC13303914; doi:10.1038/s44319-026-00791-8)
Supplement: Supplementary file 6 — Source data Fig. 3 [file 44319_2026_791_MOESM6_ESM.zip › Figure 3/G/Figure 3G.xlsx]

## Sheet: Sheet1
-PA14 Crl RNAi	+PA14 Crl RNAi	+PA14 roX1 RNAi	+PA14 roX2 RNAi
0.033666	0.067416	0.041096	0.020747
0.033493	0.06	0.044776	0.022556
0.043121	0.078431	0.053061	0.02521
0.032258	0.040956	0.041985	0.020833
0.043084	0.09322	0.035714	0.017467
0.035211	0.09697	0.044586	0.021053
0.033846	0.100358	0.055696	0.014925
0.037037	0.078571	0.046575	0.018349
0.038462	0.087912	0.045752	0.014706
0.029491	0.0625	0.051887	0.018182
0.026975	0.01626	0.059603	0.018519
0.02952	0.051724	0.091837	0.020833
0.034722	0.057692	0.052356	0.018868
0.033816	0.064516	0.041985	0.019355
0.029412	0.080189	0.051546	0.0125
0.028721	0.069264	0.046154	0.017341
0.044828	0.087302	0.050847	0.004274
0.022508	0.08971	0.050279	0.022857
0.034202	0.099237	0.046218	0.018987
0.033597	0.078431	0.056478	0.024194
0.035055	0.09571	0.044983	0.027451
0.027778	0.090426	0.046512	0.018692
0.042345	0.104688	0.047445	0.020833
0.031955	0.091234	0.044226	0.019048
0.036313	0.067416	0.061047	0.015152
0.021807	0.06	0.044674	0
0.03259	0.078431	0.034247	0.026906
0.034091	0.116041	0.04698	0.022059
0.021327	0.09322	0.042654	0.036437
0.024775	0.09697	0.054054	0.003527
0.022449	0.100358	0.049724	0.020202
0.026786	0.078571	0.030928	0.041131
0.025463	0.087912	0	0.028302
0.02521	0.0625	0.048276	0.028169
0.026217	0.04878	0.03125	0
0.027397	0.107759	0.033435	0.028777
0.02451	0.057692	0.021898	0.025105
0.0301	0.064516	0.029586	0.019608
0.049608	0.080189	0.03125	0.025
0.023891	0.069264	0.027027	0
0.027322	0.087302	0.024096	0.028436
0.023256	0.08971	0	0.031429
0.02439	0.099237	0.035088	0.031621
0.02963	0.078431	0.030201	0.036269
0.029231	0.09571	0.03012	0
0.032051	0.090426	0.018868	0.027027
0.028889	0.104688	0.032787	0.02521
0.023256	0.091234	0.040146	0
0.021097	0.052632	0.038462	0.033473
0.027778	0.055	0.058394	0.055276
0.028818	0.088825	0	0.039216
0.031193	0.116667	0.039749	0.030488
0.02746	0.086735	0.026738	0.041237
0.035264	0.097826	0.037634	0.04878
0.023529	0.112069	0.029762	0.034115
0.032	0.080292	0	0.05
0.032641	0.094203	0	0.025522
0.035264	0.037736	0.009479	0.043981
0.021687	0.084034	0.039623	0.033473
0.029724	0.072816	0.008333	0
0.037801	0.101961	0.037037	0.03871
0.028417	0.078261	0	0.027174
0.045028	0.068966	0.024096	0.038835
0.031315	0.084746	0.040441	0.023256
0.030142	0.041667	0.047619	0.043127
0.034568	0.116751	0.038462	0.032
0.029512	0.063725	0.02807	0.03367
0.029674	0.11588	0.02381	0.03775
0.028384	0.04878	0.028369	0.026316
0.032211	0.100917	0.02907	0.031056
0.035644	0.098765	0.0325	0.040733
0.042373	0.071429	0.027586	0.039326
0.040302	0.099707	0.035354	0.032609
0.03178	0.087248	0.068768	0.026455
0.034884	0.066298	0.043269	0.039301
0.039683	0.115854	0.034483	0.042813
0.029126	0.125	0.033816	0.027682
0.045593	0.072314	0.042373	0.032967
0.038292	0.059278	0.025126	0.034913
0.027027	0.07874	0.05	0.038874
0.033333	0.065068	0.029197	0.035088
0.047809	0.083333	0.039801	0.025641
0.023585	0.061728	0.035714	0.028249
0.042105	0.072165	0.022472	0.030822
0.037344	0.109589	0.038462	0.02994
0.019022	0.07947	0.035088	0.023622
0.03139	0.115385	0.029703	0.025974
0.024725	0.070968	0	0.029613
0.027972	0.054645	0.032946	0.034884
0.024896	0.075862	0.02439	0.030612
0.028947	0.066298	0.039683	0.034483
0.027451	0.072581	0.034985	0.031835
0.033019	0.065217	0.026316	0.022472
0.020661	0.080808	0.036269	0.036545
0.023585	0.129496	0.021429	0.031332
0.022901	0.088561	0.040741	0.02847
0.03139	0.067901	0.037791	0.030717
0.02963	0.069565	0.038217	0.027778
0.028736	0.072626	0.030769	0.027344
0.029326	0.056911	0.033333	0.031579
0.02521	0.087719	0.062092	0.033149
0.022727	0.065089	0.047059	0.03481
0.025424	0.076389	0.054878	0.034483
0.022556	0.060241	0.037037	0.032258
0.016529	0.089385	0.047619	0.042802
0.033058	0.06338	0.030303	0.027149
0.036364	0.109551	0.054688	0.033473
0.032787	0.103976	0.037037	0.024793
0.037241	0.06	0.052632	0.025641
0.02439	0.056962	0.036364	0.032663
0.029126	0.065574	0.046296	0.042857
0.024291	0.064516	0.008065	0.038462
0	0.053191	0.044944	0.028846
0.02935	0.055409	0.058824	0.059259
0.021978	0.08134	0	0.071856
0.021053	0.064516	0.05283	0.076305
0.024	0.0875	0.046296	0.08011
0.022901	0.054313	0.055901	0.072414
0.015152	0.073801	0.036036	0.075758
0.020408	0.065831	0.03125	0.06993
0.021858	0.065104	0.056075	0.075314
0.027523	0.089613	0.054054	0.077519
0.030457	0.110599	0.051948	0.068182
0.025	0.069767	0.066929	0.053254
0.016667	0.093426	0.058065	0.082609
0.024691	0.115566	0.048128	0.057762
0.02	0.129825	0.052817	0.060241
0.031332	0.115741	0.052632	0.07619
0.032989	0.076	0.042017	0.073913
0.032599	0.122549	0.045296	0.050505
0.3	0.073394	0.042254	0.051471
0.022099	0.122004	0.04	0.048035
0.023454	0.114525	0.05848	0.065041
0.038868	0.125	0.035714	0.059908
0.021552	0.10596	0.035971	0.044444
0.038927	0.097222	0.080429	0.079167
0.031447	0.058065	0.058076	0.069486
0.025316	0.051282	0.066225	0.050633
0	0.097297	0.063745	0.072727
0.02008	0.092025	0.081699	0.054945
0.020202	0.095808	0.064777	0.056522
0.020833	0.046512	0.059783	0.042373
0.02346	0.076923	0.060403	0.055249
0.028777	0.089744	0.064639	0.00813
0.037975	0.067416	0.047138	0.044199
0.029046	0.072727	0.04908	0.036364
0.026012	0.064394	0.042017	0.040541
0.027778	0.052846	0.068841	0.064
0.033333	0.054329	0.055944	0.046053
0.030303	0.075099	0.037037	0.068571
0.028846	0.06264	0.055556	0.042553
0.023952	0.084699	0.067708	0.043478
0.030303	0.052734	0.004525	0.025
0.032989	0.057514	0.015748	0.05
0.032222	0.063158	0.072072	0.043307
0.030833	0.05919	0.033708	0.025
0	0.084465	0.070423	0.053254
0.030612	0.047619	0.013158	0.03125
0.026144	0.087629	0.010582	0
0.046784	0.063241	0.038462	0.042857
0.031505	0.06686	0.012766	0.044355
0	0.062615	0.020101	0.033898
0.027397	0.064103	0.013333	0.02381
0.028571	0.097938	0.014354	0
0.032258	0.105263	0.011765	0.026316
0.038037	0.083601	0.015686	0.027211
0.037778	0.098624	0.012346	0.054299
0.038674	0.056842	0.014925	0.032787
0.037544	0.10917	0.014423	0.043478
0.032258	0.063536	0.026718	0.074205
0.023649	0.012557	0.016598	0.045455
0.022727	0.067416	0.00885	0.028986
0.023256	0.07109	0.032258	0.048433
0.015873	0.056911	0.014706	0.04065
0.020202	0.061489	0.015306	0.032864
0.027778	0.091772	0	0.023256
0.022663	0.061538	0.017241	0.038043
0.02381	0.06	0.017751	0.056452
0.033121	0.072289	0	0.048913
0.031739	0.092025	0.011765	0.023256
0.044286	0.078829	0.018349	0
0.023256	0.082353	0.029018	0.013889
0.049868	0.057534	0.031826	0.026596
0.023346	0.055556	0.00813	0.02994
	0.032316	0.011111	0.007463
0.045385	0.092857	0.022876	0
0.037875	0.089552	0.014925	0.017544
0.039231	0.094017	0.014085	0.035
0.027149	0.045977	0	0.032258
0.017544	0.04947	0.030812	0.023256
0.030488	0.097493	0.026415	0
0.029703	0.022785	0.024911	0.03871
0.028986	0.098485	0.021277	0.017857
0.031579	0.05122	0.025547	0.034826
0.045455	0.047887	0.023715	0.042945
0.033256	0.009917	0.031447	0.033113
0	0.021622	0.028436	0.035874
0.036393	0.085561	0.034188	0.043307
0	0.024911	0.027422	0.02439
0.02381	0.070946	0.022034	0.042945
0.036949	0.062827	0.026471	0.045455
0.033333	0.030928	0.029703	0.036145
0.023256	0.065574	0.030547	0.032967
0.020833	0.060606	0.024096	0.035971
0.016949	0.091633	0.018587	0.038095
0	0.052863	0.030909	0.036885
0.02459	0.134021	0.027726	0.045977
0.031277	0.077922	0.03629	0.049242
0	0.137725	0.021667	0.05
0.037241	0.070922	0.023569	0
0	0.10411	0.024482	0.0375
0.020942	0.109034	0.017978	0.033473
0.016529	0.132841	0.042254	0.03125
0.017241	0.090517	0.043478	0.041667
0.019231	0.104167	0.038961	0.037736
0.018116	0.087591	0.016529	0.040984
0.021739	0.102389	0	0.037433
0.014925	0.095679	0.0375	0.047817
0	0.085791	0.053659	0.072993
0.01875	0.097473	0.047244	0.039683
0.024272	0.076923	0.048458	0.031447
0.018293	0.102941	0.046392	0.041262
0.033333	0.124514	0.039216	0.046729
0	0.087097	0.046053	0.041812
0.042346	0.179856	0.039409	0.038647
0.020202	0.061905	0	0.042328
0.035873	0.083851	0.041667	0.034783
0.047241	0.106996	0.038462	0.049536
0.027273	0.042654	0.050955	0.03125
0.030769	0.089552	0.053846	0.046595
0.021739	0.06338	0.072727	0.032258
0.045625	0.060317	0.036496	0.058333
0.021429	0.082153	0	0.045918
0.02069	0.110092	0.046296	0.061538
0.022556	0.114094	0.050505	0.037344
0.022556	0.091398	0.037975	0.033333
0.024845		0.039216	0.042889
0.025862			0.033981
0.029412			0.05104
0.040987			0.04142
0.041739			0.03367
0.020134			0.032
0.035873			0.046189
0.042727			0.050473
0.039737
0.045632
0.04329
0.043889
0.04626
0.032567
0.027027
0.049231
