# Supplementary material for: roX1 and roX2 lncRNAs promote heterochromatinization in intestinal stem cells and impair longevity
Source: EMBO Rep. 2026 May 9;27(12):3394–423. doi: 10.1038/s44319-026-00791-8 (PMC13303914; doi:10.1038/s44319-026-00791-8)
Supplement: Supplementary file 6 — Source data Fig. 3 [file 44319_2026_791_MOESM6_ESM.zip › Figure 3/H/Figure 3H.xlsx]

## Sheet: Sheet1
-PA14 Crl RNAi	+PA14 Crl RNAi	+PA14 roX1 RNAi	+PA14 roX2 RNAi
0.044983	0.05298	0.020649	0.061224
0.037736	0.078534	0.031646	0.073298
0.025	0.07309	0.023179	0.081818
0.012821	0.066667	0.028571	0.058824
0.045455	0.058394	0.03125	0.080247
0.045627	0	0.033898	0.057554
0.035714	0.076364	0.036232	0.060729
0.042017	0.098976	0.038911	0.053571
0.029891	0.065789	0.020833	0.05
0.035928	0.066815	0.030075	0.066964
0.044177	0.063439	0.039275	0.057592
0.015564	0.053305	0.041985	0.052083
0.072115	0.06	0	0.042254
0.074074	0.047826	0.04426	0.070423
0.043825	0.073171	0.031339	0.058511
0.042683	0.064639	0.024194	0.051613
0.054945	0.071146	0.023891	0.056452
0.037037	0.043478	0.033898	0.054217
0.095628	0.055276	0.02439	0.057325
0	0.061538	0.021773	0.076923
0.102837	0.038462	0	0.071429
0.044118	0.057143	0.03876	0.056738
0.046948	0.066667	0.028986	0.057143
0.044068	0.092476	0.032609	0.056962
0.044369	0.05499	0.03139	0.050633
0.060317	0.084416	0.037975	0
0.034384	0.102515	0.03871	0.072816
0.0125	0.069364	0.03125	0.068493
0	0.097826	0.03022	0.051724
0.054455	0.084691	0.006689	0.065574
0.050279	0.077586	0.034483	0.05814
0.057441	0.064286	0.028571	0.054348
0.093617	0.088083	0.025641	0.05
0.081633	0.106464	0	0.081522
0.046296	0.052023	0.035398	0.081081
0.038462	0.097506	0.034091	0.022222
0.097656	0.070588	0.048485	0.051613
0.117264	0.051948	0.035714	0
0.092545	0.062992	0.05	0.044944
0.044872	0.089041	0.049774	0.012821
0.093373	0.050847	0.052805	0.046875
0.095775	0.052632	0.04	0.044776
0.05137	0.085366	0.032258	0.066667
0.026178	0.089431	0.068182	0
0.096386	0.062201	0.034483	0
0.035912	0.08589	0.037901	0.051793
0.021834	0.08658	0.058296	0.042169
0.028133	0.100671	0.027397	0.045113
0	0.09434	0.026786	0.031746
0.013514	0.110169	0.038292	0.042169
0.008696	0.106322	0.073314	0.03125
0	0.114391	0.03352	0.055556
0.022599	0.070048	0.062222	0.03937
0.061224	0.04955	0.038462	0.05102
0.014652	0.110837	0.07013	0.041379
0.031915	0.059211	0.028369	0.0553
0.029412	0.051546	0.025641	0
0.027027	0.054167	0.023256	0.054545
0.021429	0.124211	0.053763	0.049383
0.023256	0.112281	0.034722	0.042553
0.021127	0.082919	0.078603	0.051813
0.019231	0.078189	0.056	0.069444
0.031056	0.130824	0.057416	0.068
0.029412	0.053883	0.049123	0.061594
0.05	0.102703	0.074928	0.051402
0.064327	0.105263	0.045249	0.041026
0.066667	0.090452	0.040816	0.02924
0.040404	0.091097	0.0375	0.002257
0.076923	0.096667	0	0.042308
0.051383	0.096154	0.029412	0.037736
0.0625	0.123656	0	0
0.049342	0.04065	0.031847	0.057971
0.042683	0.117925	0.027149	0.048499
0.060071	0.09901	0.045296	0.047414
0.033708	0.107884	0.02924	0.06875
0.030303	0.095116	0.027491	0.034826
0.026316	0.084795	0.055728	0.052486
0.05102	0.118243	0.054299	0.059406
0.044944	0.071429	0.029605	0.034483
0.0375	0.011236	0	0.064626
0.052265	0.066667	0.031056	0
0.046512	0.088889	0.046784	0.029412
0.043956	0.108871	0.040123	0.066667
0.040698	0	0.037249	0.038023
0.03937	0.014925	0.029851	0.053156
0.066421	0.115789	0.052419	0.054945
0.046512	0.01626	0.049587	0.046875
0.054726	0.125698	0.0475	0
0.053571	0.067449	0.048346	0
0.060976	0	0.025381	0.03876
0.076471	0.120567	0.044335	0.03252
0.06383	0.112903	0.054902	0.040956
0.046512	0.11236	0.057229	0.041096
0.049645	0.110169	0.039352	0.042208
0.040984	0.118644	0.049505	0.030075
0.049479	0.093333	0.061881	0.035714
0.058201	0.122066	0.052273	0.045455
0	0.066667	0.025105	0.028807
0.064039	0.105263	0.039578	0.04
0	0	0.04	0.027027
0.042636	0.069767	0.034121	0.035714
0.066929	0.11255	0.053571	0
0.043716	0.135889	0.025641	0.036364
0.039604	0.119658	0.027027	0.045317
0.037975	0.099099	0.045333	0.032258
0.046512	0.096591	0.034682	0.039352
0.0375	0.090909	0.051282	0.034783
0.080268	0.024123	0.043062	0.035398
0.044248	0.085106	0.02907	0.037594
0.056701	0.091176	0.064865	0.044386
0.058824	0.104712	0.037037	0.026087
0	0.093333	0.046218	0.029412
0.048458	0.082569	0.049383	0.040441
0.027778	0.085106	0.02439	0.035714
0.068345	0.114967	0.036876	0.055363
0	0.155556	0.045064	0.044693
0	0.112676	0.041363	0.047297
0	0.149215	0.059701	0.100418
0.035714	0.111111	0.047619	0.04878
0.039548	0.126801	0.056818	0.051282
0.05303	0.117438	0.045699	0.077922
0.047244	0.070539	0.086705	0.055901
0.050926	0.064516	0	0.062112
0.04	0.136364	0.079365	0.039216
0	0.134328	0.083333	0
0.052941	0.100471	0.075472	0.034483
0.039683	0.089005	0.064516	0.07563
0.075377	0.08377	0.065574	0
0.092	0.133779	0.054945	0.056604
0.061728	0.129834	0.082927	0.0625
0.058201	0.095532	0.055556	0.068571
0.08658	0.134168	0.081218	0.0625
0.057851	0.125483	0.056452	0.052632
0	0.137313	0.070039	0.075758
0.056537	0.12844	0.078704	0.073394
0.049645	0.106242	0.046512	0.051282
0.027778	0.115385	0.08	0.059322
0.05988	0.110063	0.064935	0
0.065693	0.13125	0.09375	0.063291
0.037383	0.120482	0.088398	0.045455
0.049057	0.089147	0.052632	0.03125
0.022222	0.086705	0.067797	0.045455
0.043902	0.038462	0.108696	0.061538
0.05298	0.125581	0.09434	0.064516
0.036585	0.072072	0.067692	0.048387
0.037975	0.109756	0.07265	0.063063
0.041096	0.125811	0.094828	0.047619
0	0.085239	0	0.061538
0.028571	0.101852	0.082192	0.04
0.039474	0.13109	0.056604	0.011594
0.033639	0.113879	0.094241	0.050505
0.031579	0.108401	0.076271	0.056075
0.030303	0.102564	0.079787	0.073733
0.032922	0.093985	0.07563	0.058824
0.040541	0.09799	0.056497	0
0.043478	0.116618	0.072816	0.045977
0.043478	0.093366	0.081481	0.058559
0	0.090186	0.072727	0.050633
0.017857	0.095238	0.081356	0.065217
0.053371	0.092784	0.073826	0.082873
0.00813	0.078014	0.066298	0.077465
0.040359	0.070313	0.079268	0.006369
0.037559	0.055556	0.082902	0
0.047297	0.056818	0.066667	0.046875
0.039548	0.089855	0.053571	0.083665
0.042918	0.103806	0.053333	0.070175
0.04	0.09816	0.059459	0.043796
0	0.067114	0.074074	0.063158
0.035019	0.049505	0.060748	0.082645
0.053371	0.099042	0.058065	0.06746
0.041451	0.103333	0.066116	0.070588
0.041667	0.03125	0.07732	0.048276
0	0.12037	0.04878	0.06383
0.032258	0.094037	0.058824	0.054054
0.032967	0.098765	0.08209	0.047619
0.041667	0.12357	0.057377	0.059524
0.033333	0.075	0.086705	0.056452
0.033333	0.101887	0.078261	0
0.041958	0.121622	0.058824	0.072289
0.027027	0.096033	0.017857	0.089655
0.038462	0.131173	0.083333	0.00813
0.029412	0.101744	0.086022	0
0.045614	0.117057	0.082707	0.055118
0.036496	0.139405	0.082192	0.056338
0.020833	0.104027	0	0.046512
0.04	0.109474	0.10219	0.053571
0.030534	0.115942	0.095238	0.067961
0.032258	0.107843	0.066667	0.04878
0	0.119205	0.060606	0.059829
0.02994	0.116822	0.047619	0.051724
0.022989	0.121771	0.088889	0
0.02649	0.11413	0.06383	0.066667
0.023121	0.126888	0.09375	0.063218
0.038462	0.14527	0.059524	0.05618
0.034014	0.087838	0.055794	0.041096
0.012739	0.104895	0.034682	0.008547
0.018868	0.122093	0.04721	0.06599
0.038889	0.119777	0.042484	0.05
0.041096	0.134066	0.071429	0
0.0375	0.132143	0.052632	0.05625
0.029412	0.148148	0.043956	0.054422
0.03125	0.146907	0.036496	0.059701
0.033333	0.156028	0.05036	0
0.032934	0.11875	0.032609	0.073034
0.05	0.130435	0.03252	0.053254
0.035461	0.112601	0.034783	0.081433
0.021277	0.1	0.05283	0.04329
0.031414	0.129964	0.044	0.047319
0.024691	0.131462	0.041958	0.063725
0.019608	0.146402	0.028571	0.076167
0.036585	0.139535	0.041985	0.05136
0.028777	0.102719	0.028777	0.067194
0.035398	0.138614	0.02963	0.086835
0.037037	0.138643	0.04	0.060897
0.028902	0.123552	0.037975	0.082508
0.021739	0.153025	0.019355	0.066265
0.026667	0.132813	0.032143	0.065341
0.028249	0.144876	0.027149	0.089552
0.022951	0.125	0.032407	0.066667
0.012903	0.13245	0.031646	0.070968
0.028777	0.112994	0.022472	0.079576
0.013514	0.130667	0.028571	0.068493
0.016393	0.132492	0.031646	0.04375
0	0.129676	0.030769	0.02521
0.012146	0.126582	0.037313	0.038793
0.017143	0.134565	0	0.031707
0.023952	0.132653	0.024793	0.026201
0.025974	0.126531	0.019481	0.045802
0.024242	0.116618	0.025641	0.030899
0.024876	0.126984	0.021277	0.017391
0	0.147929	0.036585	0.047312
0.037249	0.106707		0.038889
0.022222	0.128655		0.024272
0.029197	0.124294		0.027273
0.040248	0.115385		0.027837
0.023913	0.136111		0.04
0.022346	0.132353		0.03125
0.029412	0.141914		0.042735
0.016667	0.138686		0.033426
0.015625	0.114286		0.041121
0.034247	0.134454		0.024096
0.032787	0.131034		0.023952
0.034926			0.028846
0.028939
0.014184
0.027027
