# Supplementary material for: roX1 and roX2 lncRNAs promote heterochromatinization in intestinal stem cells and impair longevity
Source: EMBO Rep. 2026 May 9;27(12):3394–423. doi: 10.1038/s44319-026-00791-8 (PMC13303914; doi:10.1038/s44319-026-00791-8)
Supplement: Supplementary file 7 — Source data Fig. 4 [file 44319_2026_791_MOESM7_ESM.zip]

Archive with 11 entries (2 files):
- Figure 4/
- Figure 4/A/
- Figure 4/A/Figure 4A.xlsx
- Figure 4/B/
- Figure 4/C/
- Figure 4/D/
- Figure 4/E/
- Figure 4/F/
- Figure 4/G/
- Figure 4/G/Figure 4G.xlsx
- Figure 4/H/
