# Supplementary material for: roX1 and roX2 lncRNAs promote heterochromatinization in intestinal stem cells and impair longevity
Source: EMBO Rep. 2026 May 9;27(12):3394–423. doi: 10.1038/s44319-026-00791-8 (PMC13303914; doi:10.1038/s44319-026-00791-8)
Supplement: Supplementary file 7 — Source data Fig. 4 [file 44319_2026_791_MOESM7_ESM.zip › Figure 4/A/Figure 4A.xlsx]

## Sheet: Sheet1
	Control			Contro l+ PA14			roX2 RNAi + PA14
roX2	0.897662	1.02588	1.0859	2.46452	2.26706	1.85843	0.243692	0.20478	0.230339
