# Supplementary material for: roX1 and roX2 lncRNAs promote heterochromatinization in intestinal stem cells and impair longevity
Source: EMBO Rep. 2026 May 9;27(12):3394–423. doi: 10.1038/s44319-026-00791-8 (PMC13303914; doi:10.1038/s44319-026-00791-8)
Supplement: Supplementary file 7 — Source data Fig. 4 [file 44319_2026_791_MOESM7_ESM.zip › Figure 4/G/Figure 4G.xlsx]

## Sheet: Sheet1
	Control			PA14			roX1 RNAi + PA14			roX2 RNAi + PA14
E(spl)mα-BFM	0.905425	1.10701	0.997692	0.554785	0.521233	0.521233	2.42279	2.54324	2.92141	1.87038	2.1785	1.73307
E(spl)m3-HLH	1.02101	0.972655	1.00696	0.713672	0.652176	0.733736	1.70527	2.12874	1.81504	2.02324	2.02324	1.95432
Hairy	0.961483	1.04488	0.99539	0.454809	0.436282	0.477421	0.782773	0.581023	0.750886	0.835088	0.895025	0.939523
E(z)	1.05702	0.933033	1.01396	1.04247	0.933033	0.965936	1.01396	1.19748	1.13288	0.990801	1.16205	1.10701
