# Supplementary material for: roX1 and roX2 lncRNAs promote heterochromatinization in intestinal stem cells and impair longevity
Source: EMBO Rep. 2026 May 9;27(12):3394–423. doi: 10.1038/s44319-026-00791-8 (PMC13303914; doi:10.1038/s44319-026-00791-8)
Supplement: Supplementary file 8 — Source data Fig. 5 [file 44319_2026_791_MOESM8_ESM.zip]

Archive with 63 entries (52 files):
- Figure 5/
- Figure 5/A/
- Figure 5/A/+PA14 crl RNAi-DAPI.tif
- Figure 5/A/+PA14 crl RNAi-Delta.tif
- Figure 5/A/+PA14 crl RNAi-ISC-EB.tif
- Figure 5/A/+PA14 crl RNAi-MERGE.tif
- Figure 5/A/+PA14 roX1 RNAi-DAPI.tif
- Figure 5/A/+PA14 roX1 RNAi-Delta.tif
- Figure 5/A/+PA14 roX1 RNAi-ISC-EB.tif
- Figure 5/A/+PA14 roX1 RNAi-MERGE.tif
- Figure 5/A/+PA14 roX2 RNAi-DAPI.tif
- Figure 5/A/+PA14 roX2 RNAi-Delta.tif
- Figure 5/A/+PA14 roX2 RNAi-ISC-EB.tif
- Figure 5/A/+PA14 roX2 RNAi-MERGE.tif
- Figure 5/A/+PA14 roX2 RNAi;roX2 OE-DAPI.tif
- Figure 5/A/+PA14 roX2 RNAi;roX2 OE-Delta.tif
- Figure 5/A/+PA14 roX2 RNAi;roX2 OE-ISC-EB.tif
- Figure 5/A/+PA14 roX2 RNAi;roX2 OE-MERGE.tif
- Figure 5/A/-PA14 crl RNAi-DAPI.tif
- Figure 5/A/-PA14 crl RNAi-Delta.tif
- Figure 5/A/-PA14 crl RNAi-ISC-EB.tif
- Figure 5/A/-PA14 crl RNAi-MERGE.tif
- Figure 5/A/-PA14 roX1 RNAi-DAPI.tif
- Figure 5/A/-PA14 roX1 RNAi-Delta.tif
- Figure 5/A/-PA14 roX1 RNAi-ISC-EB.tif
- Figure 5/A/-PA14 roX1 RNAi-MERGE.tif
- Figure 5/A/-PA14 roX2 RNAi-DAPI.tif
- Figure 5/A/-PA14 roX2 RNAi-Delta.tif
- Figure 5/A/-PA14 roX2 RNAi-ISC-EB.tif
- Figure 5/A/-PA14 roX2 RNAi-MERGE.tif
- Figure 5/B/
- Figure 5/B/Figure 5B.xlsx
- Figure 5/C/
- Figure 5/C/Figure 5C.xlsx
- Figure 5/D/
- Figure 5/D/+PA14 Crl RNAi-DAPI.tif
- Figure 5/D/+PA14 Crl RNAi-Delta.tif
- Figure 5/D/+PA14 Crl RNAi-MERGE.tif
- Figure 5/D/+PA14 rox1 RNAi-DAPI.tif
- Figure 5/D/+PA14 rox1 RNAi-Delta.tif
- Figure 5/D/+PA14 rox1 RNAi-MERGE.tif
- Figure 5/D/+PA14 rox2 RNAi-DAPI.tif
- Figure 5/D/+PA14 rox2 RNAi-Delta.tif
- Figure 5/D/+PA14 rox2 RNAi-MERGE.tif
- Figure 5/E/
- Figure 5/E/Figure 5E.xlsx
- Figure 5/F/
- Figure 5/F/Control-DAPI.tif
- Figure 5/F/Control-Delta.tif
- Figure 5/F/Control-ISC-EB.tif
- Figure 5/F/Control-MERGE.tif
- Figure 5/F/roX2 OE-DAPI.tif
- Figure 5/F/roX2 OE-Delta.tif
- Figure 5/F/roX2 OE-ISC-EB.tif
- Figure 5/F/roX2 OE-MERGE.tif
- Figure 5/G/
- Figure 5/G/Figure 5G.xlsx
- Figure 5/H/
- Figure 5/H/Figure 5H.xlsx
- Figure 5/I/
- Figure 5/I/Figure 5I.xlsx
- Figure 5/J/
- Figure 5/J/Figure 5J.xlsx
