# Supplementary material for: roX1 and roX2 lncRNAs promote heterochromatinization in intestinal stem cells and impair longevity
Source: EMBO Rep. 2026 May 9;27(12):3394–423. doi: 10.1038/s44319-026-00791-8 (PMC13303914; doi:10.1038/s44319-026-00791-8)
Supplement: Supplementary file 8 — Source data Fig. 5 [file 44319_2026_791_MOESM8_ESM.zip › Figure 5/B/Figure 5B.xlsx]

## Sheet: Sheet1
Control	rox1 RNAi	rox2 RNAi	Control + PA14	rox1 RNAi + PA14	rox2 RNAi + PA14	rox2 OE; rox2 RNAi + PA14
0.206587	0.127148	0.129683	0.431487	0.319527	0.412371	0.494297
0.17602	0.208845	0.145299	0.531609	0.227642	0.264865	0.616766
0.191067	0.230483	0.208459	0.633721	0.275148	0.282392	0.530579
0.177914	0.135593	0.163121	0.614833	0.261168	0.257951	0.506562
0.194286	0.12381	0.19774	0.542056	0.308271	0.322476	0.354286
0.184713	0.16609	0.149457	0.533163	0.227273	0.323077	0.485057
0.19891	0.161677	0.220497	0.59593		0.427835	0.419469
0.296791			0.592949		0.250564	0.513932
			0.590361		0.326087	0.482196
			0.563327		0.251412	0.462264
			0.447802		0.261307
			0.496063		0.247788
			0.548052		0.378462
			0.545455		0.267559
			0.428016		0.257225
			0.553191		0.201044
			0.484058		0.276289
			0.695745
			0.603774
			0.375
