# Supplementary material for: roX1 and roX2 lncRNAs promote heterochromatinization in intestinal stem cells and impair longevity
Source: EMBO Rep. 2026 May 9;27(12):3394–423. doi: 10.1038/s44319-026-00791-8 (PMC13303914; doi:10.1038/s44319-026-00791-8)
Supplement: Supplementary file 8 — Source data Fig. 5 [file 44319_2026_791_MOESM8_ESM.zip › Figure 5/E/Figure 5E.xlsx]

## Sheet: Sheet1
Control	rox1 RNAi	rox2 RNAi
0.340836	0.150134	0.244851
0.485816	0.040506	0.140187
0.456693	0.133333	0.178971
0.389571	0.153659	0.216049
0.386598	0.133152
0.505535
0.45122
