# Supplementary material for: roX1 and roX2 lncRNAs promote heterochromatinization in intestinal stem cells and impair longevity
Source: EMBO Rep. 2026 May 9;27(12):3394–423. doi: 10.1038/s44319-026-00791-8 (PMC13303914; doi:10.1038/s44319-026-00791-8)
Supplement: Supplementary file 8 — Source data Fig. 5 [file 44319_2026_791_MOESM8_ESM.zip › Figure 5/G/Figure 5G.xlsx]

## Sheet: Sheet1
esg+		Delta+
Control	roX2 OE	Control	roX2 OE
0.27451	0.421053	0.145098	0.225146
0.305085	0.356209	0.142373	0.189542
0.275591	0.360656	0.114173	0.177986
0.290698	0.5	0.0968992	0.245763
0.209945	0.53937	0.176796	0.259843
0.274336	0.440389	0.123894	0.214112
