# Supplementary material for: roX1 and roX2 lncRNAs promote heterochromatinization in intestinal stem cells and impair longevity
Source: EMBO Rep. 2026 May 9;27(12):3394–423. doi: 10.1038/s44319-026-00791-8 (PMC13303914; doi:10.1038/s44319-026-00791-8)
Supplement: Supplementary file 8 — Source data Fig. 5 [file 44319_2026_791_MOESM8_ESM.zip › Figure 5/H/Figure 5H.xlsx]

## Sheet: Sheet1
H
days	GFP RNAi	rox1 RNAi	rox2 RNAi
0	100	100	100
3	99	100	99.4975
5	99	99.5	98.4925
7	99	99.5	98.4925
10	99	99	98.4925
12	99	99	98.4925
14	98	98.5	97.4874
16	97.5	97.5	96.4824
18	96.5	97.5	96.4824
20	96	97.5	95.9799
22	95.5	97.5	95.4774
24	94.5	97	95.4774
26	91.5	96.5	94.9749
28	90.5	96	94.9749
30	90	95	93.4673
32	83.5	94	90.4523
34	81	93	87.9397
36	76.5	89.5	85.4271
38	73.5	87.5	80.402
40	68.5	85	79.397
42	54.5	81.5	71.8593
44	29	77.5	51.7588
46	10.5	65	41.206
48	0	44	35.6784
50		19.5	15.5779
52		7.5	8.0402
55		0	0
