# Supplementary material for: roX1 and roX2 lncRNAs promote heterochromatinization in intestinal stem cells and impair longevity
Source: EMBO Rep. 2026 May 9;27(12):3394–423. doi: 10.1038/s44319-026-00791-8 (PMC13303914; doi:10.1038/s44319-026-00791-8)
Supplement: Supplementary file 8 — Source data Fig. 5 [file 44319_2026_791_MOESM8_ESM.zip › Figure 5/I/Figure 5I.xlsx]

## Sheet: Sheet1
	esg-Gal4, UAS-GFP, tub Gal80ts
Days	GFP RNAi	rOX1 RNAi	rOX2 RNAi
0	100	100	100
3	97	99.1667	99.2593
7	94.5	98.3333	98.5185
9	92.5	97.5	98.5185
14	91	96.6667	98.5185
17	90.5	96.6667	98.5185
20	89.5	95	97.037
23	88	95	97.037
27	87.5	95	96.2963
30	83	94.1667	96.2963
34	80.5	94.1667	94.8148
37	78	94.1667	91.8518
41	72.5	93.3333	88.1482
43	70	92.5	85.1852
47	50	88.3333	70.3704
50	36	65.8333	59.2593
54	15	50	46.6667
57	0	27.5	22.2222
60
