# Supplementary material for: roX1 and roX2 lncRNAs promote heterochromatinization in intestinal stem cells and impair longevity
Source: EMBO Rep. 2026 May 9;27(12):3394–423. doi: 10.1038/s44319-026-00791-8 (PMC13303914; doi:10.1038/s44319-026-00791-8)
Supplement: Supplementary file 8 — Source data Fig. 5 [file 44319_2026_791_MOESM8_ESM.zip › Figure 5/J/Figure 5J.xlsx]

## Sheet: Sheet1
Days	GFP RNAi	roX1 RNAi	roX2 RNAi
0	100	100	100
3	98.1482	100	98.8764
6	95.3704	99.1935	97.7528
9	94.4444	98.3871	95.5056
13	90.7407	97.5806	94.382
17	88.8889	95.9677	91.573
23	87.963	95.9677	90.4494
27	87.963	94.3548	89.8876
30	87.963	94.3548	89.8876
34	82.4074	94.3548	89.8876
37	80.5556	94.3548	89.8876
41	77.7778	91.9355	87.6404
44	56.4815	74.1935	65.1685
48	37.037	58.0645	50
51	13.8889	31.4516	33.1461
53	0	13.7097	20.7865
55		5.64516	10.1124
57		0	0
