# Supplementary material for: roX1 and roX2 lncRNAs promote heterochromatinization in intestinal stem cells and impair longevity
Source: EMBO Rep. 2026 May 9;27(12):3394–423. doi: 10.1038/s44319-026-00791-8 (PMC13303914; doi:10.1038/s44319-026-00791-8)
Supplement: Supplementary file 9 — Source data Fig. 6 [file 44319_2026_791_MOESM9_ESM.zip]

Archive with 54 entries (42 files):
- Figure 6/
- Figure 6/A/
- Figure 6/A/dmso-crl shrna-DAPI.tif
- Figure 6/A/dmso-crl shrna-GFP.tif
- Figure 6/A/dmso-crl shrna-hp1a.tif
- Figure 6/A/dmso-crl shrna-MERGE.tif
- Figure 6/A/lps-crl shrna-DAPI.tif
- Figure 6/A/lps-crl shrna-GFP.tif
- Figure 6/A/lps-crl shrna-hp1a.tif
- Figure 6/A/lps-crl shrna-MERGE.tif
- Figure 6/A/lps-roX1 shrna-DAPI.tif
- Figure 6/A/lps-roX1 shrna-GFP.tif
- Figure 6/A/lps-roX1 shrna-hp1a.tif
- Figure 6/A/lps-roX1 shrna-MERGE.tif
- Figure 6/A/lps-roX2 shrna-DAPI.tif
- Figure 6/A/lps-roX2 shrna-GFP.tif
- Figure 6/A/lps-roX2 shrna-hp1a.tif
- Figure 6/A/lps-roX2 shrna-MERGE.tif
- Figure 6/B/
- Figure 6/B/dmso-crl shrna-DAPI.tif
- Figure 6/B/dmso-crl shrna-GFP.tif
- Figure 6/B/dmso-crl shrna-k9me3.tif
- Figure 6/B/dmso-crl shrna-MERGE.tif
- Figure 6/B/lps-crl shrna-DAPI.tif
- Figure 6/B/lps-crl shrna-GFP.tif
- Figure 6/B/lps-crl shrna-k9me3.tif
- Figure 6/B/lps-crl shrna-MERGE.tif
- Figure 6/B/lps-rox1 shrna-DAPI.tif
- Figure 6/B/lps-rox1 shrna-GFP.tif
- Figure 6/B/lps-rox1 shrna-k9me3.tif
- Figure 6/B/lps-rox1 shrna-MERGE.tif
- Figure 6/B/lps-rox2 shrna-DAPI.tif
- Figure 6/B/lps-rox2 shrna-GFP.tif
- Figure 6/B/lps-rox2 shrna-k9me3.tif
- Figure 6/B/lps-rox2 shrna-MERGE.tif
- Figure 6/C/
- Figure 6/C/Figure 6C.xlsx
- Figure 6/D/
- Figure 6/D/Figure 6D.xlsx
- Figure 6/E/
- Figure 6/F/
- Figure 6/F/Input-H3.png
- Figure 6/F/Input-HP1a.png
- Figure 6/F/Input-su(var)3-9.tif
- Figure 6/F/IP-H3.png
- Figure 6/F/IP-HP1a.png
- Figure 6/F/IP-su(var)3-9.tif
- Figure 6/G/
- Figure 6/H/
- Figure 6/I/
- Figure 6/I/Figure 6I.xlsx
- Figure 6/J/
- Figure 6/J/Figure 6J.xlsx
- Figure 6/K/
