# Supplementary material for: roX1 and roX2 lncRNAs promote heterochromatinization in intestinal stem cells and impair longevity
Source: EMBO Rep. 2026 May 9;27(12):3394–423. doi: 10.1038/s44319-026-00791-8 (PMC13303914; doi:10.1038/s44319-026-00791-8)
Supplement: Supplementary file 9 — Source data Fig. 6 [file 44319_2026_791_MOESM9_ESM.zip › Figure 6/C/Figure 6C.xlsx]

## Sheet: Sheet1
HP1a	Control + DMSO	Control + LPS	rox1 shRNA + LPS	rox2 shRNA + LPS
	0.0416335	0.073625	0.031111	0.026316
	0.0432195	0.060239	0.035187	0.031985
	0.0492598	0.076695	0.050849	0.053964
	0.0501783	0.057815	0.0373	0.035714
	0.0489684	0.050558	0.041404	0.02439
	0.0378788	0.066786	0.046667	0.040493
	0.0289958	0.056744	0.03252	0.032258
	0.0403522	0.072827	0.032984	0.024194
	0.0463867	0.056348	0.044662	0.027027
	0.0316092	0.072358	0.031786	0.039318
	0.0390181	0.059	0.055605	0.038664
				0.049658
