# Supplementary material for: roX1 and roX2 lncRNAs promote heterochromatinization in intestinal stem cells and impair longevity
Source: EMBO Rep. 2026 May 9;27(12):3394–423. doi: 10.1038/s44319-026-00791-8 (PMC13303914; doi:10.1038/s44319-026-00791-8)
Supplement: Supplementary file 9 — Source data Fig. 6 [file 44319_2026_791_MOESM9_ESM.zip › Figure 6/I/Figure 6I.xlsx]

## Sheet: Sheet1
	DMSO			LPS
GFP	0.188156	0.160428	0.166086	0.171943	0.176777	0.129408
HP1a	1.12246	1.21139	0.862542	1.82766	2.05623	1.86607
CD	0.514057	0.806642	0.817902	0.907519	0.952638	0.864537
CD+Hg	0.788218	1.27162	1.11471	1.7211	1.35974	1.63959
Hg	0.90125	0.959264	0.993093	0.643197	0.689362	0.935191
Hg+CSD	1.01162	1.16205	0.705475	1.4012	1.42076	1.4406
CSD	1.13783	1.08925	1.25992	0.99539	0.903335	1.05946
