# Supplementary material for: roX1 and roX2 lncRNAs promote heterochromatinization in intestinal stem cells and impair longevity
Source: EMBO Rep. 2026 May 9;27(12):3394–423. doi: 10.1038/s44319-026-00791-8 (PMC13303914; doi:10.1038/s44319-026-00791-8)
Supplement: Supplementary file 9 — Source data Fig. 6 [file 44319_2026_791_MOESM9_ESM.zip › Figure 6/J/Figure 6J.xlsx]

## Sheet: Sheet1
	DMSO			LPS
GFP	0.028557	0.011598	0.021051	0.046284	0.021443	0.056589
HP1a	0.145256	0.23761	0.154606	0.582367	0.578344	0.619854
CD	0.096277	0.084984	0.078201	0.083814	0.057645	0.056068
CD+Hg	0.291857	0.139017	0.132433	0.862542	0.63581	0.856584
Hg	0.026645	0.064704	0.019915	0.039191	0.041426	0.043185
Hg+CSD	0.201195	0.440333	0.252905	2.1386	2.06575	2.45661
CSD	0.062356	0.08518	0.047257	0.016708	0.05818	0.047917
