# Supplementary material for: roX1 and roX2 lncRNAs promote heterochromatinization in intestinal stem cells and impair longevity
Source: EMBO Rep. 2026 May 9;27(12):3394–423. doi: 10.1038/s44319-026-00791-8 (PMC13303914; doi:10.1038/s44319-026-00791-8)
Supplement: Supplementary file 10 — Source data Fig. 7 [file 44319_2026_791_MOESM10_ESM.zip]

Archive with 60 entries (51 files):
- Figure 7/
- Figure 7/A/
- Figure 7/A/control-DAPI.tif
- Figure 7/A/control-HP1a.tif
- Figure 7/A/control-roX and HP1a.tif
- Figure 7/A/control-roX2.tif
- Figure 7/A/control-zoom in image.tif
- Figure 7/A/roX2 OE-DAPI.tif
- Figure 7/A/roX2 OE-HP1a.tif
- Figure 7/A/roX2 OE-roX2 and HP1a.tif
- Figure 7/A/roX2 OE-roX2.tif
- Figure 7/A/roX2 OE-zoom in image.tif
- Figure 7/B/
- Figure 7/B/Figure 7B.xlsx
- Figure 7/C/
- Figure 7/C/DMSO-GFP RNAi-dapi.tif
- Figure 7/C/DMSO-GFP RNAi-HP1a.tif
- Figure 7/C/DMSO-GFP RNAi-k9m3.tif
- Figure 7/C/DMSO-GFP RNAi-merge.tif
- Figure 7/C/Lps-GFP RNAi-dapi.tif
- Figure 7/C/Lps-GFP RNAi-HP1a.tif
- Figure 7/C/Lps-GFP RNAi-k9m3.tif
- Figure 7/C/Lps-GFP RNAi-merge.tif
- Figure 7/C/Lps-roX2 RNAi+crl RNA-DAPI.tif
- Figure 7/C/Lps-roX2 RNAi+crl RNA-HP1a.tif
- Figure 7/C/Lps-roX2 RNAi+crl RNA-k9me3.tif
- Figure 7/C/Lps-roX2 RNAi+crl RNA-merge.tif
- Figure 7/C/Lps-roX2 RNAi+Xist-A RNA-dapi.tif
- Figure 7/C/Lps-roX2 RNAi+Xist-A RNA-HP1a.tif
- Figure 7/C/Lps-roX2 RNAi+Xist-A RNA-k9me3.tif
- Figure 7/C/Lps-roX2 RNAi+Xist-A RNA-merge.tif
- Figure 7/C/Lps-roX2 RNAi+Xist-C RNA-DAPI.tif
- Figure 7/C/Lps-roX2 RNAi+Xist-C RNA-HP1a.tif
- Figure 7/C/Lps-roX2 RNAi+Xist-C RNA-k9me3.tif
- Figure 7/C/Lps-roX2 RNAi+Xist-C RNA-merge.tif
- Figure 7/C/Lps-roX2 RNAi+Xist-D RNA-DAPI.tif
- Figure 7/C/Lps-roX2 RNAi+Xist-D RNA-HP1a.tif
- Figure 7/C/Lps-roX2 RNAi+Xist-D RNA-k9me3.tif
- Figure 7/C/Lps-roX2 RNAi+Xist-D RNA-merge.tif
- Figure 7/C/Lps-roX2 RNAi-DAPI.tif
- Figure 7/C/Lps-roX2 RNAi-HP1a.tif
- Figure 7/C/Lps-roX2 RNAi-k9me3.tif
- Figure 7/C/Lps-roX2 RNAi-merge.tif
- Figure 7/D/
- Figure 7/D/Figure 7D.xlsx
- Figure 7/E/
- Figure 7/E/Figure 7E.xlsx
- Figure 7/F/
- Figure 7/F/Control-Delta.tif
- Figure 7/F/Control-ISC-dapi.tif
- Figure 7/F/Control-ISC-EB.tif
- Figure 7/F/Control-ISC-merge.tif
- Figure 7/F/roX2 OE-DAPI.tif
- Figure 7/F/roX2 OE-Delta.tif
- Figure 7/F/roX2 OE-ISC-EB.tif
- Figure 7/F/roX2 OE-MERGE.tif
- Figure 7/G/
- Figure 7/G/Figure 7G.xlsx
- Figure 7/H/
- Figure 7/H/Figure 7H.xlsx
