# Supplementary material for: roX1 and roX2 lncRNAs promote heterochromatinization in intestinal stem cells and impair longevity
Source: EMBO Rep. 2026 May 9;27(12):3394–423. doi: 10.1038/s44319-026-00791-8 (PMC13303914; doi:10.1038/s44319-026-00791-8)
Supplement: Supplementary file 10 — Source data Fig. 7 [file 44319_2026_791_MOESM10_ESM.zip › Figure 7/B/Figure 7B.xlsx]

## Sheet: Sheet1
Control	roX2 OE
0.0259582	0.141789
0.005	0.137217
0.0065004	0.135219
0	0.132419
0	0.137072
