# Supplementary material for: roX1 and roX2 lncRNAs promote heterochromatinization in intestinal stem cells and impair longevity
Source: EMBO Rep. 2026 May 9;27(12):3394–423. doi: 10.1038/s44319-026-00791-8 (PMC13303914; doi:10.1038/s44319-026-00791-8)
Supplement: Supplementary file 10 — Source data Fig. 7 [file 44319_2026_791_MOESM10_ESM.zip › Figure 7/D/Figure 7D.xlsx]

## Sheet: Sheet1
GFP RNAi+DMSO	GFP RNAi+LPS	rox2 RNAi+LPS	rox2 RNAi; scrambled crl +LPS	rox2 RNAi；Contrl +LPS	rox2 RNAi；Xist-A +LPS	rox2 RNAi；Xist-C +LPS
0.037433	0.0625	0.041958	0.021661	0.042632	0.062385	0.043573
0.059659	0.046296	0.033333	0.033333	0.032	0.069597	0.035398
0.041958	0.062857		0.031746	0.040323	0.059805	0.04142
0.057143	0.053922	0.02381	0.039773	0.035211	0.054865	0.036797
0.043243	0.03956	0.037815	0.04	0.029851	0.071739	0.041033
0.043902	0.067708	0.038202	0.030303	0.043478	0.06264	0.04235
0.045894	0.070064		0.040698	0.034884	0.068282	0.053445
0.035903	0.037037	0.034221	0.043796	0.04186	0	0.050157
0.039735	0.047619	0.029197	0.032258	0.037975	0.07074	0.037736
0.024242	0.062016	0.041667	0.025806	0	0.069085	0.063976
0.051988	0.060606	0.031447	0.038674	0.041667	0.076895	0.051136
0.030223	0.057692	0.02439	0.04321	0.045714	0.04985	0.048732
0.047198	0.064815	0.039474	0.038462	0.047771	0.05	0.098522
0.036036	0.052632	0.037807	0.033333	0.038462	0.056	0.048627
0.036408	0.069444	0.05	0.044025	0.02439	0.0444	0.055749
0.062992	0.034826	0.038462	0.045872	0.036101	0.048649	0.042433
0.025732	0.034884	0.028571	0.043103	0.046154	0.048986	0.06082
0.052516	0.045283	0.033784	0.038889	0.032258	0.04667	0.04065
0.027293	0.069343	0.038835	0.037549	0.038462	0.054483	0.051298
0.041096	0.067308		0.04	0.025641	0.050696	0.040359
0.024096	0.110169		0.040179	0.032967	0.054995	0.052632
0.028455	0.05042	0.032895	0.039548	0.039474	0.047399	0.046875
0.048756	0.035714		0.033708	0.046092	0.046377	0.046036
0.048257	0.053933	0.022222	0.034146	0.046426	0.041667	0.053398
0.030864	0.054591		0.032258	0.029412	0.054632	0.047718
0.032787	0.05598	0.043478	0.037344	0.045977	0.044681	0.029412
0.046563	0.05428		0.041667	0.047112	0.05886	0.04186
0.034653	0.071168	0.034188	0.025862	0.035714	0.05	0.060606
0.033058	0.065217	0.033333	0.047619	0	0.063354	0.033175
0.042735	0.064007	0.034014	0.040404	0.035211	0.049773	0.046809
0.032609	0.050526	0.035714	0.035714	0.045577	0.061181	0.043478
0.032558	0.053261	0.036585	0.043478		0.057732	0.043478
0.038835	0.066532	0.041401	0.036036	0.041667	0.050802	0.037915
0.057024	0.055814	0.039063	0.035714	0.041613	0.039146	0.07559
0.03861	0.071542		0.041509	0.046512	0.038697	0.066568
0.03719	0.048669	0.028777	0.039106	0.035714	0.050505	0.075972
0.039604	0.059736	0.04065	0.037736	0	0.048113	0.068493
0.037975	0.083465	0.036697	0.039326	0.035294	0.058635	0.045317
0.054264	0.048077	0.035088	0.032258	0.028571	0.064247	0.056326
0.032609	0.062864	0.04	0.04	0.027778	0.053537	0.06
0.0434	0.028846		0.035088	0.039474	0.043011	0.081119
0.052863	0.047739	0.035714	0.031579	0.034483	0.040076
0.043783	0.057199	0	0.030303	0.034483	0.042279	0.045455
0.046065	0.085077	0.03125	0.024272	0.044828	0.045855	0.063261
0.044674	0.045238		0.05	0.032184	0.045016	0.052398
0.055877	0.053061	0.030303	0.04023	0.04142	0.063425
0.043137	0.103926	0.034843	0.032432	0.049834	0.056391
0.043478	0.053571	0.035294	0.046263		0.055072	0.044025
	0.092247	0.03125	0.04	0.050302	0.0651225	0.04943
0.052632	0.077612	0.034591	0.041958	0.04386	0.055347	0.057778
0.045147	0.044248		0.033708	0.043529	0.052696	0.056667
0.030769	0.052308		0	0.03745	0.061834	0.040441
0.05364	0.081568	0.019608		0.04726	0.047037	0.049116
0.038136	0.067332	0.047619			0.046489	0.06802
0.038596		0.030201		0.037037	0.05	0.085294
0.064516		0.037037		0.045455	0.069686	0.055375
		0.033333		0.020833	0.05574	0.054632
		0.044444		0.046154
		0.037037
		0.035714
		0.034483
		0.031008
		0.03125
		0.025974
		0.033333
		0.034091
		0.026316
		0.025
		0.03125
