# Supplementary material for: roX1 and roX2 lncRNAs promote heterochromatinization in intestinal stem cells and impair longevity
Source: EMBO Rep. 2026 May 9;27(12):3394–423. doi: 10.1038/s44319-026-00791-8 (PMC13303914; doi:10.1038/s44319-026-00791-8)
Supplement: Supplementary file 10 — Source data Fig. 7 [file 44319_2026_791_MOESM10_ESM.zip › Figure 7/E/Figure 7E.xlsx]

## Sheet: Sheet1
GFP RNAi+DMSO	GFP RNAi+LPS	rox2 RNAi+LPS	rox2 RNAi; scrambled crl +LPS	rox2 RNAi；Contrl +LPS	rox2 RNAi；Xist-A +LPS	rox2 RNAi；Xist-C +LPS
0.063291	0.116402	0.0625	0.061372	0.064982	0.116456	0.09529
0.067039	0.065598	0.074074	0.058333	0.068345	0.087379	0.127563
0.065789	0.1133		0.063492	0.073529	0.085389	0.087718
0.076433	0.089286		0.056818	0.068966	0.098	0.093228
0.073034	0.136546	0.071429	0.065	0.068047	0.113707	0.08853
0.081683	0.112179	0.0804972	0.060606	0.077253	0.11343	0.103535
0.081522	0.098361		0.063953	0.074074	0.103308	0.114848
0.082474	0.136519	0.04918	0.065693	0.077519	0.102437	0.097734
0.082988	0.087662	0.035714	0.056452	0.074169	0.11032	0.09068
0.082569	0.102916		0.077419	0.075758	0.102191	0.087553
0.064885	0.099042	0.053061	0.066298	0.067568	0.097143	0.101993
0.071217	0.100671	0.050955	0.080247	0.077966	0.093383	0.085165
0.067073	0.080952	0.05	0.087912	0.076923		0.11129
0.061728	0.116667	0.083333	0.077778	0.071429	0.09854	0.117875
0.06383	0.115016		0.069182	0.078717	0.082508	0.098107
0.056338	0.119718	0.058824	0.06422	0.085209	0.094074	0.102484
0.074286	0.125604	0.06383	0.068966	0.079606	0.061224	0.095156
0.085714	0.123839	0.064655	0.077778	0.065217	0.093953	0.090784
0.073593	0.119048	0.050633	0.051383	0.076023		0.091546
0.08933	0.113594		0.076923	0.064516	0.075171	0.097127
0.075556	0.119134	0.090909	0.0625	0.061584	0.09777	0.107372
0.07563	0.083333	0.054187	0.056497	0.06188	0.123394	0.092037
0.084175	0.106494		0.05618	0.076819	0.081301	0.135332
0.070122	0.121212		0.082927	0.076294	0.065476	0.014692
0.065574	0.115668	0.055556	0.032258	0.05794	0.063158	0.097482
0.092166	0.089317		0.078838	0.07438	0.074074	0.086015
0.075188	0.076417		0.071429	0.077358	0.10596	0.097619
0.078431	0.11532		0.060345	0.064067	0.094253	0.096969
0.083333	0.11558	0.068966	0.05291	0.090909	0.082329	0.088333
0.067925	0.118877	0.085106	0.060606	0.065041	0.065934	0.087659
0.074576	0.087525	0.090909	0.03125	0.494718	0.086022	0.079545
0.052632	0.140038	0.0625	0.065217	0.076923	0.094463	0.120706
0.087302	0.112845	0.062762	0.063063	0.058537	0.093315	0.085826
0.072917	0.089798	0.06	0.05618	0.06044	0.081522	0.087037
0.060606	0.109549		0.071698	0.055556	0.084011	0.114754
0.06599	0.112097	0.072727	0.039106	0.033333	0.131598	0.113054
0.052632	0.103698	0.071429	0.084906	0	0.080569	0.083527
0.065693	0.108062	0.051724	0.067416	0.025	0.104222	0.09915
0.076923	0.093809	0.0625	0.070968	0.044304	0.080882	0.064103
0.066667	0.106354		0.06	0.038462	0.098759	0.072052
0.072581	0.117647		0.070175	0.06283	0.073248	0.115789
0.070352	0.118406	0.0710526	0.063158	0.046154	0.12163
0.072993	0.113442		0.05303	0.034483	0.07743
0.089485	0.128314	0.078125	0.053398	0.048443	0.089606	0.107678
0.098326	0.075188	0.063333	0.05	0.057951	0.078125	0.095556
0.095941	0.112108	0.067925	0.063218	0.084699	0.105911
0.065502	0.114492	0.074576	0.059459	0.043117	0.09009	0.109872
0.067039	0.103194	0.052632	0.067616		0.110465	0.106173
	0.090278	0.057302	0.058824	0.075838	0.108696	0.108178
0.063291	0.109986	0.072917	0.076923	0.061404	0.095287	0.1
0.071429	0.102119	0.060606	0.071429	0.0722314	0.095238	0.112088
0.06383	0.105088	0.06599	0.0625	0.069048	0.1025	0.104966
0.076159	0.102384	0.052632		0.07485	0.123967	0.090511
0.075239	0.067332	0.065693			0.107052	0.083871
0.053977		0.029412		0.047414	0.09422	0.067436
0.056047		0.025		0.065574	0.102048	0.094737
0.051414		0.072581		0.037383	0.086187	0.09009
0.09375		0.070352		0.029412
0.058091		0.072993		0.049409
0.064103		0.069485
0.081522
0.104478
0.089655
0.083451
0.083851
0.096774
0.065041
