# Supplementary material for: roX1 and roX2 lncRNAs promote heterochromatinization in intestinal stem cells and impair longevity
Source: EMBO Rep. 2026 May 9;27(12):3394–423. doi: 10.1038/s44319-026-00791-8 (PMC13303914; doi:10.1038/s44319-026-00791-8)
Supplement: Supplementary file 10 — Source data Fig. 7 [file 44319_2026_791_MOESM10_ESM.zip › Figure 7/G/Figure 7G.xlsx]

## Sheet: Sheet1
Control	Xist-A OE
0.081505	0.175
0.089404	0.276316
0.073892	0.14486
0.11746	0.298361
0.056034	0.220982
0.114943	0.284211
0.105263	0.289562
0.123762	0.211152
0.079137	0.142558
	0.253275
